# Supplementary material for: KCFtools: rapid alignment-free method for introgression screening and GWAS using k-mer profiles
Source: Bioinformatics. 2026 Jul 1;42(7):btag354. doi: 10.1093/bioinformatics/btag354 (PMC13330919; doi:10.1093/bioinformatics/btag354)
Supplement: btag354_Supplementary_Data [file btag354_supplementary_data.zip]

Archive with 2 entries (2 files):
- KCFtools_supplementary.xlsx
- KCFtools-supplementary.pdf
