# Supplementary material for: KCFtools: rapid alignment-free method for introgression screening and GWAS using k-mer profiles
Source: Bioinformatics. 2026 Jul 1;42(7):btag354. doi: 10.1093/bioinformatics/btag354 (PMC13330919; doi:10.1093/bioinformatics/btag354)
Supplement: btag354_Supplementary_Data [file btag354_supplementary_data.zip › KCFtools_supplementary.xlsx]

## Sheet: S2 AccessionInformation
LKID	TKI	Subgroup
LK001	TKI-001	Butterhead
LK002	TKI-002	Butterhead
LK003	TKI-003	Butterhead
LK004	TKI-004	Butterhead
LK005	TKI-006	Butterhead
LK006	TKI-007	Butterhead
LK007	TKI-008	Butterhead
LK008	TKI-009	Butterhead
LK009	TKI-011	Butterhead
LK010	TKI-013	Butterhead
LK011	TKI-014	Butterhead
LK012	TKI-016	Butterhead
LK013	TKI-017	Butterhead
LK014	TKI-018	Butterhead
LK015	TKI-019	Butterhead
LK016	TKI-020	Butterhead
LK017	TKI-021	Butterhead
LK018	TKI-022	Butterhead
LK019	TKI-023	Butterhead
LK020	TKI-024	Butterhead
LK021	TKI-025	Butterhead
LK022	TKI-026	Butterhead
LK023	TKI-027	Butterhead
LK024	TKI-028	Butterhead
LK025	TKI-029	Butterhead
LK026	TKI-030	Butterhead
LK027	TKI-031	Butterhead
LK028	TKI-032	Butterhead
LK029	TKI-033	Butterhead
LK030	TKI-034	Butterhead
LK031	TKI-035	Butterhead
LK032	TKI-036	Butterhead
LK033	TKI-037	Butterhead
LK034	TKI-038	Butterhead
LK035	TKI-039	Butterhead
LK036	TKI-040	Butterhead
LK037	TKI-041	Butterhead
LK038	TKI-042	Butterhead
LK039	TKI-043	Butterhead
LK040	TKI-044	Butterhead
LK041	TKI-045	Butterhead
LK042	TKI-046	Butterhead
LK043	TKI-047	Butterhead
LK044	TKI-048	Butterhead
LK045	TKI-049	Butterhead
LK046	TKI-050	Butterhead
LK047	TKI-051	Butterhead
LK048	TKI-053	Butterhead
LK049	TKI-054	Butterhead
LK050	TKI-055	Butterhead
LK051	TKI-056	Butterhead
LK052	TKI-057	Butterhead
LK053	TKI-058	Butterhead
LK054	TKI-059	Butterhead
LK055	TKI-062	Butterhead
LK056	TKI-063	Butterhead
LK057	TKI-064	Butterhead
LK058	TKI-065	Butterhead
LK059	TKI-066	Butterhead
LK060	TKI-067	Butterhead
LK061	TKI-495	Butterhead
LK062	NA	Butterhead
LK063	TKI-068	Crisp
LK064	TKI-069	Crisp
LK065	TKI-070	Crisp
LK066	TKI-071	Crisp
LK067	TKI-072	Crisp
LK068	TKI-073	Crisp
LK069	TKI-074	Crisp
LK070	TKI-075	Crisp
LK071	TKI-076	Crisp
LK072	TKI-077	Crisp
LK073	TKI-078	Crisp
LK074	TKI-079	Crisp
LK075	TKI-080	Crisp
LK076	TKI-081	Crisp
LK077	TKI-082	Crisp
LK078	TKI-083	Crisp
LK079	TKI-084	Crisp
LK080	TKI-085	Crisp
LK081	TKI-086	Crisp
LK082	TKI-087	Crisp
LK083	TKI-088	Crisp
LK084	TKI-089	Crisp
LK085	TKI-090	Crisp
LK086	TKI-091	Crisp
LK087	TKI-092	Crisp
LK088	NA	Crisp
LK089	NA	Crisp
LK090	NA	Crisp
LK091	NA	Crisp
LK092	NA	Crisp
LK093	NA	Crisp
LK094	NA	Crisp
LK095	NA	Crisp
LK097	NA	Crisp
LK098	NA	Crisp
LK099	NA	Crisp
LK100	NA	Crisp
LK101	NA	Crisp
LK102	NA	Crisp
LK103	NA	Crisp
LK104	TKI-093	Latin
LK105	TKI-094	Latin
LK106	TKI-095	Latin
LK107	TKI-096	Latin
LK108	TKI-097	Latin
LK109	NA	Latin
LK110	NA	Latin
LK111	NA	Latin
LK112	NA	Latin
LK113	TKI-098	Cos
LK114	TKI-099	Cos
LK115	TKI-100	Cos
LK116	TKI-101	Cos
LK117	TKI-102	Cos
LK118	TKI-103	Cos
LK119	TKI-104	Cos
LK120	TKI-105	Cos
LK121	TKI-106	Cos
LK122	TKI-107	Cos
LK123	TKI-108	Cos
LK124	TKI-109	Cos
LK125	TKI-110	Cos
LK126	TKI-111	Cos
LK127	TKI-112	Cos
LK128	TKI-113	Cos
LK129	TKI-114	Cos
LK130	TKI-115	Cos
LK131	TKI-116	Cos
LK132	TKI-117	Cos
LK133	NA	Cos
LK134	NA	Cos
LK135	NA	Cos
LK136	NA	Cos
LK137	NA	Cos
LK138	NA	Cos
LK139	NA	Cos
LK140	NA	Cos
LK141	NA	Cos
LK142	NA	Cos
LK143	NA	Cos
LK144	NA	Cos
LK145	NA	Cos
LK146	NA	Cos
LK147	NA	Cos
LK148	NA	Cos
LK149	NA	Cos
LK150	NA	Cos
LK151	NA	Cos
LK152	TKI-118	Cutting
LK153	TKI-119	Cutting
LK154	TKI-120	Cutting
LK155	TKI-121	Cutting
LK156	TKI-122	Cutting
LK157	TKI-123	Cutting
LK158	TKI-124	Cutting
LK159	TKI-125	Cutting
LK160	TKI-126	Cutting
LK161	TKI-127	Cutting
LK162	TKI-128	Cutting
LK163	TKI-129	Cutting
LK164	TKI-130	Cutting
LK165	TKI-131	Cutting
LK166	TKI-132	Cutting
LK167	TKI-134	Cutting
LK168	TKI-135	Cutting
LK169	NA	Cutting
LK170	NA	Cutting
LK171	NA	Cutting
LK172	NA	Cutting
LK173	NA	Cutting
LK174	NA	Cutting
LK175	NA	Cutting
LK176	NA	Cutting
LK177	NA	Cutting
LK178	NA	Cutting
LK179	NA	Cutting
LK180	NA	Cutting
LK181	NA	Cutting
LK182	NA	Cutting
LK183	NA	Cutting
LK184	NA	Cutting
LK185	NA	Cutting
LK186	NA	Cutting
LK187	NA	Cutting
LK188	NA	Cutting
LK189	NA	Cutting
LK190	NA	Cutting
LK191	TKI-136	Stalk
LK192	TKI-137	Stalk
LK193	TKI-138	Stalk
LK194	NA	Stalk
LK195	NA	Stalk
LK196	TKI-139	Oilseed
LK198	NA	Oilseed
LK199	NA	Oilseed
LK200	NA	Oilseed

## Sheet: S3 Lsat variable regions
Sample	Chromosome	Start	End	Length
LK001	NC_056623.1	8706720	11427600	2720880
LK001	NC_056623.1	88600770	90876420	2275650
LK001	NC_056623.1	91568970	92706810	1137840
LK001	NC_056623.1	95279220	97208580	1929360
LK001	NC_056623.1	97505370	99137910	1632540
LK001	NC_056623.1	106014210	107993040	1978830
LK001	NC_056623.1	110515980	111653820	1137840
LK001	NC_056623.1	113830470	117985980	4155510
LK001	NC_056623.1	124169700	125802240	1632540
LK001	NC_056623.1	127484190	130501890	3017700
LK001	NC_056623.1	131590200	133470090	1879890
LK001	NC_056623.1	140148510	142770450	2621940
LK001	NC_056623.1	142968300	144501900	1533600
LK001	NC_056623.1	145540740	147173280	1632540
LK001	NC_056623.1	150487740	151625580	1137840
LK001	NC_056623.1	157611420	159095550	1484130
LK001	NC_056623.1	160480680	163399440	2918760
LK001	NC_056623.1	167802240	169039020	1236780
LK001	NC_056623.1	182791650	184275780	1484130
LK001	NC_056623.1	184473630	187689210	3215580
LK001	NC_056623.1	187887060	188925960	1038900
LK001	NC_056623.1	196890600	198523140	1632540
LK001	NC_056623.1	199166220	200501940	1335720
LK001	NC_056623.1	202678590	204113250	1434660
LK001	NC_056623.1	208021350	209307600	1286250
LK001	NC_056624.1	445230	2968230	2523000
LK001	NC_056624.1	3166080	4947030	1780950
LK001	NC_056624.1	9151950	10537140	1385190
LK001	NC_056624.1	13901070	15434670	1533600
LK001	NC_056624.1	31265040	33194400	1929360
LK001	NC_056624.1	42098970	43731510	1632540
LK001	NC_056624.1	44473530	45512430	1038900
LK001	NC_056624.1	61639620	62876400	1236780
LK001	NC_056624.1	69258000	71335770	2077770
LK001	NC_056624.1	99434700	101660880	2226180
LK001	NC_056624.1	109477110	111307530	1830420
LK001	NC_056624.1	111703260	112791630	1088370
LK001	NC_056625.1	78014190	79349910	1335720
LK001	NC_056625.1	94339290	95922360	1583070
LK001	NC_056625.1	98049540	99088440	1038900
LK001	NC_056625.1	108636120	109872900	1236780
LK001	NC_056625.1	111802200	113335800	1533600
LK001	NC_056625.1	126494790	128473620	1978830
LK001	NC_056625.1	129067230	130402950	1335720
LK001	NC_056625.1	153851700	154940070	1088370
LK001	NC_056625.1	194268690	195554940	1286250
LK001	NC_056625.1	196940070	198968370	2028300
LK001	NC_056625.1	211978950	215392410	3413460
LK001	NC_056625.1	217519590	218657430	1137840
LK001	NC_056626.1	10586580	12070710	1484130
LK001	NC_056626.1	109130820	110169720	1038900
LK001	NC_056626.1	131441790	132530160	1088370
LK001	NC_056626.1	139802220	142374690	2572470
LK001	NC_056626.1	161222730	162311100	1088370
LK001	NC_056626.1	199413570	200551410	1137840
LK001	NC_056626.1	200996610	202332330	1335720
LK001	NC_056626.1	213759870	215095590	1335720
LK001	NC_056626.1	216480720	218261670	1780950
LK001	NC_056626.1	222070830	223208670	1137840
LK001	NC_056626.1	317201640	318438420	1236780
LK001	NC_056626.1	320615070	322940190	2325120
LK001	NC_056626.1	334615080	339017940	4402860
LK001	NC_056627.1	63123720	65250960	2127240
LK001	NC_056627.1	66735030	69159090	2424060
LK001	NC_056627.1	114077820	115314600	1236780
LK001	NC_056627.1	129710340	131145000	1434660
LK001	NC_056627.1	165031920	166268700	1236780
LK001	NC_056627.1	180318150	182445390	2127240
LK001	NC_056627.1	198127350	199463070	1335720
LK001	NC_056627.1	202777530	203816430	1038900
LK001	NC_056627.1	227166240	228452490	1286250
LK001	NC_056627.1	233745750	235971930	2226180
LK001	NC_056627.1	238940100	240028470	1088370
LK001	NC_056627.1	334714020	336000270	1286250
LK001	NC_056628.1	82763310	84395850	1632540
LK001	NC_056628.1	186996600	188431260	1434660
LK001	NC_056629.1	50113110	51696180	1583070
LK001	NC_056629.1	67724430	69505380	1780950
LK001	NC_056629.1	139802220	141137940	1335720
LK001	NC_056629.1	174183870	175222770	1038900
LK001	NC_056630.1	58968240	60155550	1187310
LK001	NC_056630.1	157364070	159441840	2077770
LK001	NC_056630.1	160629090	161816400	1187310
LK001	NC_056630.1	162113190	163943610	1830420
LK001	NC_056630.1	165031920	166466580	1434660
LK001	NC_056630.1	188332290	189915360	1583070
LK001	NC_056630.1	191844660	193279320	1434660
LK001	NC_056630.1	193477170	194862360	1385190
LK001	NC_056630.1	196989540	198176850	1187310
LK001	NC_056630.1	202332300	203371200	1038900
LK001	NC_056630.1	205498380	206933040	1434660
LK001	NC_056630.1	214402980	215986050	1583070
LK001	NC_056631.1	74699700	76233300	1533600
LK002	NC_056623.1	8706720	11427600	2720880
LK002	NC_056623.1	24685530	25773900	1088370
LK002	NC_056623.1	88600770	90876420	2275650
LK002	NC_056623.1	91568970	92706810	1137840
LK002	NC_056623.1	95279220	97208580	1929360
LK002	NC_056623.1	97505370	99137910	1632540
LK002	NC_056623.1	106014210	107993040	1978830
LK002	NC_056623.1	110021280	111505410	1484130
LK002	NC_056623.1	114226230	115512480	1286250
LK002	NC_056623.1	116007150	118480680	2473530
LK002	NC_056623.1	118826940	122388810	3561870
LK002	NC_056623.1	124169700	125802240	1632540
LK002	NC_056623.1	127484190	130501890	3017700
LK002	NC_056623.1	131590200	133470090	1879890
LK002	NC_056623.1	138812820	139950660	1137840
LK002	NC_056623.1	140989500	144205080	3215580
LK002	NC_056623.1	144848160	147766920	2918760
LK002	NC_056623.1	150487740	151625580	1137840
LK002	NC_056623.1	157611420	158947140	1335720
LK002	NC_056623.1	160530150	163399440	2869290
LK002	NC_056623.1	165971850	167357040	1385190
LK002	NC_056623.1	182890590	184275780	1385190
LK002	NC_056623.1	192141480	193229850	1088370
LK002	NC_056623.1	196890600	198523140	1632540
LK002	NC_056623.1	199166220	200501940	1335720
LK002	NC_056623.1	201491310	203964840	2473530
LK002	NC_056623.1	208021350	209307600	1286250
LK002	NC_056624.1	1484100	2720880	1236780
LK002	NC_056624.1	9003540	10537140	1533600
LK002	NC_056624.1	20727930	22360470	1632540
LK002	NC_056624.1	25427580	27356940	1929360
LK002	NC_056624.1	31413450	33194400	1780950
LK002	NC_056624.1	100621980	101660880	1038900
LK002	NC_056624.1	116452380	117837570	1385190
LK002	NC_056624.1	125010690	126247470	1236780
LK002	NC_056625.1	78014190	79349910	1335720
LK002	NC_056625.1	98049540	99088440	1038900
LK002	NC_056625.1	108636120	109872900	1236780
LK002	NC_056625.1	111802200	113335800	1533600
LK002	NC_056625.1	126494790	128473620	1978830
LK002	NC_056625.1	129067230	130402950	1335720
LK002	NC_056625.1	153851700	154940070	1088370
LK002	NC_056625.1	181258080	182791680	1533600
LK002	NC_056625.1	202084950	203865900	1780950
LK002	NC_056625.1	204756330	205894170	1137840
LK002	NC_056625.1	207081420	210297000	3215580
LK002	NC_056626.1	10586580	12070710	1484130
LK002	NC_056626.1	109130820	110169720	1038900
LK002	NC_056626.1	131441790	132530160	1088370
LK002	NC_056626.1	139802220	142325220	2523000
LK002	NC_056626.1	161222730	162311100	1088370
LK002	NC_056626.1	199413570	200551410	1137840
LK002	NC_056626.1	200996610	203024910	2028300
LK002	NC_056626.1	222070830	223109730	1038900
LK002	NC_056626.1	224841150	226028460	1187310
LK002	NC_056626.1	268028460	269364180	1335720
LK002	NC_056626.1	284205150	286579740	2374590
LK002	NC_056626.1	287321760	288360660	1038900
LK002	NC_056626.1	305625660	306763500	1137840
LK002	NC_056626.1	309385380	311512620	2127240
LK002	NC_056626.1	321208710	322940190	1731480
LK002	NC_056626.1	334615080	339017940	4402860
LK002	NC_056626.1	344459610	345795330	1335720
LK002	NC_056627.1	53674950	54713850	1038900
LK002	NC_056627.1	55060110	57335760	2275650
LK002	NC_056627.1	57879900	60848130	2968230
LK002	NC_056627.1	63123720	65250960	2127240
LK002	NC_056627.1	65448810	66735060	1286250
LK002	NC_056627.1	77470020	78855210	1385190
LK002	NC_056627.1	79053060	80141430	1088370
LK002	NC_056627.1	80388750	82565460	2176710
LK002	NC_056627.1	197286360	199017840	1731480
LK002	NC_056627.1	233745750	235971930	2226180
LK002	NC_056627.1	238989570	240028470	1038900
LK002	NC_056627.1	243293460	244332360	1038900
LK002	NC_056627.1	334714020	336000270	1286250
LK002	NC_056628.1	82763310	85038960	2275650
LK002	NC_056628.1	186996600	188233380	1236780
LK002	NC_056629.1	43088370	44523030	1434660
LK002	NC_056629.1	63618420	65201490	1583070
LK002	NC_056629.1	65498280	67130820	1632540
LK002	NC_056629.1	67971780	69505380	1533600
LK002	NC_056629.1	139802220	141137940	1335720
LK002	NC_056629.1	174183870	175222770	1038900
LK002	NC_056630.1	40812750	42099000	1286250
LK002	NC_056630.1	58968240	60155550	1187310
LK002	NC_056630.1	157512480	159441840	1929360
LK002	NC_056630.1	165229800	166466580	1236780
LK002	NC_056630.1	188332290	189816420	1484130
LK002	NC_056630.1	202332300	203371200	1038900
LK002	NC_056630.1	203569050	205300530	1731480
LK002	NC_056630.1	205498380	206933040	1434660
LK002	NC_056630.1	218558460	219597360	1038900
LK002	NC_056630.1	271095600	274410120	3314520
LK002	NC_056631.1	41851620	42890520	1038900
LK002	NC_056631.1	75144930	76233300	1088370
LK002	NC_056631.1	85484160	87215640	1731480
LK002	NC_056631.1	88353420	89590200	1236780
LK002	NC_056631.1	146678550	147915330	1236780
LK002	NC_056631.1	148756290	150092010	1335720
LK003	NC_056623.1	8706720	11427600	2720880
LK003	NC_056623.1	88600770	90876420	2275650
LK003	NC_056623.1	97505370	99137910	1632540
LK003	NC_056623.1	106014210	107993040	1978830
LK003	NC_056623.1	109922340	111505410	1583070
LK003	NC_056623.1	114226230	115512480	1286250
LK003	NC_056623.1	116007150	118480680	2473530
LK003	NC_056623.1	131590200	133470090	1879890
LK003	NC_056623.1	138812820	139950660	1137840
LK003	NC_056623.1	142473600	144205080	1731480
LK003	NC_056623.1	144798690	147766920	2968230
LK003	NC_056623.1	150487740	152120280	1632540
LK003	NC_056623.1	157611420	158947140	1335720
LK003	NC_056623.1	160530150	163399440	2869290
LK003	NC_056623.1	167802240	169039020	1236780
LK003	NC_056623.1	182791650	185809350	3017700
LK003	NC_056623.1	186254550	188084970	1830420
LK003	NC_056623.1	188332290	190162710	1830420
LK003	NC_056623.1	192141480	193229850	1088370
LK003	NC_056623.1	196890600	198523140	1632540
LK003	NC_056623.1	199611450	201243990	1632540
LK003	NC_056623.1	204459510	205993110	1533600
LK003	NC_056623.1	208021350	209307600	1286250
LK003	NC_056624.1	0	2572470	2572470
LK003	NC_056624.1	3166080	4452330	1286250
LK003	NC_056624.1	9053010	10537140	1484130
LK003	NC_056624.1	14395770	15434670	1038900
LK003	NC_056624.1	20727930	22558350	1830420
LK003	NC_056624.1	25427580	27356940	1929360
LK003	NC_056624.1	31413450	33194400	1780950
LK003	NC_056624.1	63371070	65300430	1929360
LK003	NC_056624.1	65844570	67427640	1583070
LK003	NC_056624.1	68367540	70593720	2226180
LK003	NC_056624.1	99434700	101166180	1731480
LK003	NC_056624.1	111703260	112791630	1088370
LK003	NC_056625.1	78014190	79349910	1335720
LK003	NC_056625.1	98049540	99088440	1038900
LK003	NC_056625.1	108636120	109872900	1236780
LK003	NC_056625.1	111802200	113335800	1533600
LK003	NC_056625.1	126494790	128473620	1978830
LK003	NC_056625.1	129067230	130402950	1335720
LK003	NC_056625.1	153851700	154940070	1088370
LK003	NC_056625.1	181258080	182791680	1533600
LK003	NC_056625.1	183137940	185314650	2176710
LK003	NC_056625.1	193675050	200798760	7123710
LK003	NC_056625.1	203667990	206042580	2374590
LK003	NC_056626.1	10586580	12070710	1484130
LK003	NC_056626.1	18007080	19095450	1088370
LK003	NC_056626.1	21420510	22508880	1088370
LK003	NC_056626.1	78508890	79696200	1187310
LK003	NC_056626.1	131441790	132530160	1088370
LK003	NC_056626.1	139802220	142374690	2572470
LK003	NC_056626.1	161222730	162311100	1088370
LK003	NC_056626.1	199413570	200551410	1137840
LK003	NC_056626.1	200996610	203024910	2028300
LK003	NC_056626.1	216480720	218261670	1780950
LK003	NC_056626.1	222070830	223109730	1038900
LK003	NC_056626.1	268028460	269364180	1335720
LK003	NC_056626.1	321802350	322940190	1137840
LK003	NC_056626.1	334664550	339017940	4353390
LK003	NC_056626.1	339265260	340551510	1286250
LK003	NC_056626.1	344459610	345795330	1335720
LK003	NC_056626.1	360784710	361922550	1137840
LK003	NC_056627.1	53674950	54713850	1038900
LK003	NC_056627.1	55060110	57335760	2275650
LK003	NC_056627.1	57879900	59660850	1780950
LK003	NC_056627.1	63123720	65250960	2127240
LK003	NC_056627.1	65646690	69159090	3512400
LK003	NC_056627.1	77470020	78855210	1385190
LK003	NC_056627.1	79053060	80141430	1088370
LK003	NC_056627.1	80388750	82763340	2374590
LK003	NC_056627.1	84989460	86473590	1484130
LK003	NC_056627.1	114077820	115215660	1137840
LK003	NC_056627.1	116897610	117936510	1038900
LK003	NC_056627.1	129710340	131145000	1434660
LK003	NC_056627.1	180318150	182445390	2127240
LK003	NC_056627.1	197286360	199017840	1731480
LK003	NC_056627.1	231618540	233498430	1879890
LK003	NC_056627.1	233795220	235625640	1830420
LK003	NC_056627.1	243293460	244332360	1038900
LK003	NC_056627.1	334714020	336000270	1286250
LK003	NC_056628.1	82763310	84445320	1682010
LK003	NC_056628.1	123378180	124614960	1236780
LK003	NC_056628.1	127088430	128226270	1137840
LK003	NC_056628.1	182544300	183929490	1385190
LK003	NC_056628.1	186996600	188233380	1236780
LK003	NC_056629.1	50113110	51696180	1583070
LK003	NC_056629.1	63618420	65201490	1583070
LK003	NC_056629.1	65498280	67130820	1632540
LK003	NC_056629.1	71038920	73116690	2077770
LK003	NC_056629.1	139802220	141137940	1335720
LK003	NC_056630.1	157512480	159738660	2226180
LK003	NC_056630.1	165031920	166466580	1434660
LK003	NC_056630.1	183632640	186402990	2770350
LK003	NC_056630.1	203964810	205300530	1335720
LK003	NC_056630.1	218558460	219597360	1038900
LK003	NC_056630.1	222417120	224742240	2325120
LK003	NC_056630.1	225731610	227265210	1533600
LK003	NC_056630.1	271095600	274410120	3314520
LK003	NC_056631.1	131639670	133123800	1484130
LK003	NC_056631.1	146678550	147915330	1236780
LK003	NC_056631.1	148756290	150092010	1335720
LK004	NC_056623.1	8706720	11427600	2720880
LK004	NC_056623.1	88600770	90876420	2275650
LK004	NC_056623.1	91568970	92706810	1137840
LK004	NC_056623.1	93498300	94537200	1038900
LK004	NC_056623.1	94784520	96070770	1286250
LK004	NC_056623.1	97505370	99137910	1632540
LK004	NC_056623.1	105816330	109031910	3215580
LK004	NC_056623.1	111307500	112791630	1484130
LK004	NC_056623.1	113434710	117194460	3759750
LK004	NC_056623.1	118480650	122388810	3908160
LK004	NC_056623.1	124169700	125802240	1632540
LK004	NC_056623.1	127484190	130501890	3017700
LK004	NC_056623.1	131590200	133470090	1879890
LK004	NC_056623.1	138812820	144205080	5392260
LK004	NC_056623.1	144848160	147766920	2918760
LK004	NC_056623.1	192141480	193229850	1088370
LK004	NC_056623.1	193675050	194713950	1038900
LK004	NC_056623.1	195455970	198523140	3067170
LK004	NC_056623.1	199166220	200501940	1335720
LK004	NC_056624.1	1484100	4699680	3215580
LK004	NC_056624.1	6777390	8409930	1632540
LK004	NC_056624.1	8607780	10537140	1929360
LK004	NC_056624.1	12268560	13307460	1038900
LK004	NC_056624.1	13554780	15434670	1879890
LK004	NC_056624.1	20727930	22360470	1632540
LK004	NC_056624.1	25427580	27356940	1929360
LK004	NC_056624.1	31413450	33194400	1780950
LK004	NC_056624.1	48530070	49865790	1335720
LK004	NC_056624.1	66636090	68070750	1434660
LK004	NC_056624.1	69258000	71335770	2077770
LK004	NC_056624.1	72424080	73710330	1286250
LK004	NC_056624.1	116452380	117837570	1385190
LK004	NC_056624.1	125010690	126247470	1236780
LK004	NC_056625.1	98049540	99088440	1038900
LK004	NC_056625.1	194268690	195554940	1286250
LK004	NC_056625.1	196940070	198968370	2028300
LK004	NC_056626.1	10586580	12070710	1484130
LK004	NC_056626.1	18007080	19095450	1088370
LK004	NC_056626.1	78607830	79696200	1088370
LK004	NC_056626.1	131441790	132530160	1088370
LK004	NC_056626.1	139802220	142374690	2572470
LK004	NC_056626.1	161222730	162311100	1088370
LK004	NC_056626.1	213858810	215095590	1236780
LK004	NC_056626.1	217371180	218558490	1187310
LK004	NC_056626.1	222070830	223109730	1038900
LK004	NC_056626.1	249427740	251208690	1780950
LK004	NC_056626.1	284452500	286579740	2127240
LK004	NC_056626.1	287321760	289597410	2275650
LK004	NC_056626.1	321802350	322940190	1137840
LK004	NC_056627.1	53674950	54713850	1038900
LK004	NC_056627.1	55060110	57335760	2275650
LK004	NC_056627.1	57879900	59759790	1879890
LK004	NC_056627.1	63123720	65250960	2127240
LK004	NC_056627.1	65646690	69159090	3512400
LK004	NC_056627.1	80388750	82763340	2374590
LK004	NC_056627.1	114077820	115314600	1236780
LK004	NC_056627.1	129710340	131145000	1434660
LK004	NC_056627.1	180318150	182445390	2127240
LK004	NC_056627.1	197286360	199463070	2176710
LK004	NC_056627.1	202777530	203816430	1038900
LK004	NC_056627.1	231569070	233498430	1929360
LK004	NC_056627.1	233745750	235625640	1879890
LK004	NC_056627.1	307653930	308791770	1137840
LK004	NC_056627.1	334714020	336000270	1286250
LK004	NC_056628.1	70395810	71583120	1187310
LK004	NC_056628.1	79992990	81081360	1088370
LK004	NC_056628.1	134409990	136685640	2275650
LK004	NC_056628.1	182544300	183929490	1385190
LK004	NC_056628.1	186996600	188233380	1236780
LK004	NC_056629.1	43088370	44523030	1434660
LK004	NC_056629.1	50113110	51696180	1583070
LK004	NC_056629.1	63618420	65201490	1583070
LK004	NC_056629.1	65498280	67130820	1632540
LK004	NC_056629.1	67971780	69505380	1533600
LK004	NC_056629.1	139802220	141137940	1335720
LK004	NC_056630.1	157512480	159441840	1929360
LK004	NC_056630.1	164784570	165922410	1137840
LK004	NC_056630.1	187936530	189915360	1978830
LK004	NC_056630.1	202332300	203371200	1038900
LK004	NC_056630.1	205498380	207774030	2275650
LK004	NC_056630.1	218558460	219597360	1038900
LK004	NC_056630.1	222417120	223653900	1236780
LK004	NC_056630.1	226127370	227463090	1335720
LK004	NC_056630.1	228452460	229639770	1187310
LK004	NC_056630.1	271095600	274410120	3314520
LK004	NC_056631.1	41851620	42890520	1038900
LK004	NC_056631.1	75144930	76233300	1088370
LK004	NC_056631.1	88402890	89590200	1187310
LK004	NC_056631.1	131639670	133123800	1484130
LK005	NC_056623.1	8706720	11427600	2720880
LK005	NC_056623.1	94784520	96070770	1286250
LK005	NC_056623.1	97505370	99137910	1632540
LK005	NC_056623.1	106014210	107993040	1978830
LK005	NC_056623.1	110021280	111505410	1484130
LK005	NC_056623.1	114226230	115512480	1286250
LK005	NC_056623.1	116007150	118480680	2473530
LK005	NC_056623.1	118826940	122388810	3561870
LK005	NC_056623.1	124169700	125802240	1632540
LK005	NC_056623.1	127484190	130501890	3017700
LK005	NC_056623.1	131590200	133470090	1879890
LK005	NC_056623.1	140296920	142770450	2473530
LK005	NC_056623.1	142968300	144501900	1533600
LK005	NC_056623.1	145540740	147173280	1632540
LK005	NC_056623.1	147371130	148756320	1385190
LK005	NC_056623.1	148954170	150487770	1533600
LK005	NC_056623.1	150784560	152120280	1335720
LK005	NC_056623.1	157611420	159095550	1484130
LK005	NC_056623.1	160480680	163399440	2918760
LK005	NC_056623.1	167802240	169039020	1236780
LK005	NC_056623.1	182940060	184918890	1978830
LK005	NC_056623.1	186254550	188084970	1830420
LK005	NC_056623.1	188332290	189668010	1335720
LK005	NC_056623.1	192141480	193229850	1088370
LK005	NC_056623.1	196890600	198523140	1632540
LK005	NC_056623.1	199166220	202480740	3314520
LK005	NC_056623.1	202678590	204261660	1583070
LK005	NC_056623.1	208021350	209307600	1286250
LK005	NC_056624.1	1484100	2720880	1236780
LK005	NC_056624.1	2918730	4452330	1533600
LK005	NC_056624.1	9003540	10537140	1533600
LK005	NC_056624.1	20727930	22360470	1632540
LK005	NC_056624.1	25427580	27356940	1929360
LK005	NC_056624.1	31413450	33194400	1780950
LK005	NC_056624.1	89837520	91074300	1236780
LK005	NC_056624.1	116452380	117837570	1385190
LK005	NC_056625.1	78014190	79349910	1335720
LK005	NC_056625.1	111802200	113335800	1533600
LK005	NC_056625.1	126494790	128473620	1978830
LK005	NC_056625.1	129067230	130402950	1335720
LK005	NC_056625.1	153851700	154940070	1088370
LK005	NC_056625.1	194268690	195554940	1286250
LK005	NC_056625.1	196940070	198968370	2028300
LK005	NC_056625.1	217618530	218657430	1038900
LK005	NC_056626.1	10586580	12070710	1484130
LK005	NC_056626.1	18007080	19095450	1088370
LK005	NC_056626.1	78607830	79696200	1088370
LK005	NC_056626.1	109130820	110169720	1038900
LK005	NC_056626.1	131441790	132530160	1088370
LK005	NC_056626.1	139802220	142374690	2572470
LK005	NC_056626.1	161222730	162311100	1088370
LK005	NC_056626.1	217272240	218509020	1236780
LK005	NC_056626.1	222070830	223208670	1137840
LK005	NC_056626.1	284650380	286579740	1929360
LK005	NC_056626.1	321802350	322940190	1137840
LK005	NC_056626.1	334615080	339017940	4402860
LK005	NC_056626.1	349555020	350593920	1038900
LK005	NC_056627.1	41901090	42939990	1038900
LK005	NC_056627.1	53674950	54713850	1038900
LK005	NC_056627.1	55060110	57236820	2176710
LK005	NC_056627.1	57879900	59759790	1879890
LK005	NC_056627.1	63123720	65250960	2127240
LK005	NC_056627.1	65646690	69159090	3512400
LK005	NC_056627.1	80388750	82763340	2374590
LK005	NC_056627.1	114077820	115265130	1187310
LK005	NC_056627.1	129710340	131145000	1434660
LK005	NC_056627.1	180318150	182445390	2127240
LK005	NC_056627.1	197286360	199017840	1731480
LK005	NC_056627.1	202777530	203816430	1038900
LK005	NC_056627.1	211088490	212671560	1583070
LK005	NC_056627.1	231569070	233498430	1929360
LK005	NC_056627.1	233745750	235625640	1879890
LK005	NC_056627.1	238989570	240028470	1038900
LK005	NC_056627.1	307653930	308791770	1137840
LK005	NC_056627.1	334714020	336000270	1286250
LK005	NC_056628.1	134409990	136685640	2275650
LK005	NC_056628.1	182544300	183929490	1385190
LK005	NC_056628.1	186996600	188233380	1236780
LK005	NC_056629.1	50113110	51696180	1583070
LK005	NC_056629.1	58621950	59759790	1137840
LK005	NC_056629.1	67724430	69505380	1780950
LK005	NC_056629.1	139703280	141137940	1434660
LK005	NC_056630.1	40812750	42099000	1286250
LK005	NC_056630.1	58968240	60155550	1187310
LK005	NC_056630.1	157512480	159441840	1929360
LK005	NC_056630.1	165031920	166466580	1434660
LK005	NC_056630.1	187788120	189915360	2127240
LK005	NC_056630.1	191844660	193279320	1434660
LK005	NC_056630.1	193477170	194862360	1385190
LK005	NC_056630.1	202332300	203371200	1038900
LK005	NC_056630.1	205498380	207774030	2275650
LK005	NC_056630.1	218558460	219597360	1038900
LK005	NC_056631.1	41851620	42890520	1038900
LK005	NC_056631.1	75144930	76233300	1088370
LK005	NC_056631.1	131639670	133123800	1484130
LK005	NC_056631.1	146876430	147915330	1038900
LK005	NC_056631.1	148756290	150092010	1335720
LK006	NC_056623.1	8706720	11427600	2720880
LK006	NC_056623.1	33689070	35123730	1434660
LK006	NC_056623.1	88600770	90876420	2275650
LK006	NC_056623.1	91568970	92706810	1137840
LK006	NC_056623.1	95279220	97208580	1929360
LK006	NC_056623.1	97505370	99137910	1632540
LK006	NC_056623.1	106014210	107993040	1978830
LK006	NC_056623.1	116056620	117194460	1137840
LK006	NC_056623.1	118480650	122388810	3908160
LK006	NC_056623.1	124169700	125802240	1632540
LK006	NC_056623.1	127484190	133470090	5985900
LK006	NC_056623.1	138812820	139950660	1137840
LK006	NC_056623.1	142918830	144205080	1286250
LK006	NC_056623.1	144798690	148805790	4007100
LK006	NC_056623.1	150487740	152120280	1632540
LK006	NC_056623.1	157611420	158947140	1335720
LK006	NC_056623.1	160530150	163399440	2869290
LK006	NC_056623.1	167802240	169039020	1236780
LK006	NC_056623.1	185314620	187145040	1830420
LK006	NC_056623.1	188332290	190162710	1830420
LK006	NC_056623.1	192141480	193229850	1088370
LK006	NC_056623.1	196890600	198523140	1632540
LK006	NC_056623.1	199166220	201243990	2077770
LK006	NC_056623.1	202678590	204113250	1434660
LK006	NC_056623.1	208021350	209307600	1286250
LK006	NC_056624.1	2473500	4749150	2275650
LK006	NC_056624.1	6530040	10537140	4007100
LK006	NC_056624.1	14296830	15434670	1137840
LK006	NC_056624.1	31265040	33194400	1929360
LK006	NC_056624.1	42098970	43731510	1632540
LK006	NC_056624.1	44473530	45512430	1038900
LK006	NC_056624.1	64409940	65498310	1088370
LK006	NC_056624.1	65844570	67427640	1583070
LK006	NC_056624.1	69258000	71335770	2077770
LK006	NC_056624.1	82713840	83802210	1088370
LK006	NC_056624.1	109477110	111307530	1830420
LK006	NC_056624.1	111703260	112791630	1088370
LK006	NC_056625.1	78014190	79349910	1335720
LK006	NC_056625.1	98049540	99088440	1038900
LK006	NC_056625.1	108636120	109872900	1236780
LK006	NC_056625.1	111802200	113335800	1533600
LK006	NC_056625.1	126494790	128473620	1978830
LK006	NC_056625.1	129067230	130402950	1335720
LK006	NC_056625.1	153851700	154940070	1088370
LK006	NC_056625.1	181258080	182791680	1533600
LK006	NC_056625.1	194466570	195554940	1088370
LK006	NC_056625.1	196940070	198968370	2028300
LK006	NC_056626.1	10586580	12070710	1484130
LK006	NC_056626.1	78508890	79696200	1187310
LK006	NC_056626.1	109130820	110169720	1038900
LK006	NC_056626.1	131441790	132530160	1088370
LK006	NC_056626.1	139802220	142325220	2523000
LK006	NC_056626.1	161222730	162311100	1088370
LK006	NC_056626.1	199413570	200551410	1137840
LK006	NC_056626.1	200996610	203024910	2028300
LK006	NC_056626.1	216480720	218261670	1780950
LK006	NC_056626.1	222070830	223109730	1038900
LK006	NC_056626.1	305625660	306763500	1137840
LK006	NC_056626.1	317201640	318438420	1236780
LK006	NC_056626.1	320615070	322940190	2325120
LK006	NC_056626.1	334615080	339017940	4402860
LK006	NC_056627.1	53674950	54713850	1038900
LK006	NC_056627.1	55060110	57236820	2176710
LK006	NC_056627.1	57879900	59759790	1879890
LK006	NC_056627.1	63123720	65250960	2127240
LK006	NC_056627.1	65448810	66735060	1286250
LK006	NC_056627.1	80388750	82763340	2374590
LK006	NC_056627.1	129710340	131145000	1434660
LK006	NC_056627.1	136388790	138713910	2325120
LK006	NC_056627.1	186600840	187936560	1335720
LK006	NC_056627.1	197286360	199017840	1731480
LK006	NC_056627.1	202777530	203816430	1038900
LK006	NC_056627.1	227166240	228452490	1286250
LK006	NC_056627.1	233745750	235971930	2226180
LK006	NC_056627.1	238989570	240028470	1038900
LK006	NC_056627.1	334714020	336000270	1286250
LK006	NC_056628.1	82763310	85038960	2275650
LK006	NC_056628.1	182544300	183929490	1385190
LK006	NC_056628.1	186996600	188233380	1236780
LK006	NC_056629.1	50113110	51696180	1583070
LK006	NC_056629.1	63618420	65201490	1583070
LK006	NC_056629.1	65498280	67130820	1632540
LK006	NC_056629.1	67724430	69505380	1780950
LK006	NC_056629.1	139802220	141137940	1335720
LK006	NC_056629.1	174183870	175222770	1038900
LK006	NC_056630.1	58968240	60155550	1187310
LK006	NC_056630.1	157512480	159441840	1929360
LK006	NC_056630.1	165031920	166466580	1434660
LK006	NC_056630.1	183879990	186007230	2127240
LK006	NC_056630.1	187788120	189915360	2127240
LK006	NC_056630.1	191844660	193279320	1434660
LK006	NC_056630.1	193477170	194565540	1088370
LK006	NC_056630.1	196989540	198176850	1187310
LK006	NC_056630.1	203964810	205300530	1335720
LK006	NC_056630.1	218558460	219597360	1038900
LK006	NC_056630.1	222417120	224742240	2325120
LK006	NC_056630.1	225731610	227265210	1533600
LK006	NC_056631.1	44176710	45314550	1137840
LK006	NC_056631.1	75144930	76233300	1088370
LK006	NC_056631.1	85484160	87215640	1731480
LK006	NC_056631.1	88353420	89590200	1236780
LK006	NC_056631.1	146678550	147915330	1236780
LK006	NC_056631.1	148756290	150092010	1335720
LK007	NC_056623.1	8706720	11427600	2720880
LK007	NC_056623.1	95922330	97208580	1286250
LK007	NC_056623.1	106014210	107993040	1978830
LK007	NC_056623.1	114226230	115512480	1286250
LK007	NC_056623.1	116007150	117194460	1187310
LK007	NC_056623.1	118480650	122388810	3908160
LK007	NC_056623.1	124169700	125802240	1632540
LK007	NC_056623.1	127484190	130501890	3017700
LK007	NC_056623.1	132777480	133816380	1038900
LK007	NC_056623.1	138812820	142770450	3957630
LK007	NC_056623.1	142968300	144501900	1533600
LK007	NC_056623.1	145540740	147173280	1632540
LK007	NC_056623.1	150487740	151625580	1137840
LK007	NC_056623.1	165823440	167258100	1434660
LK007	NC_056623.1	173293410	174530190	1236780
LK007	NC_056623.1	182890590	185809350	2918760
LK007	NC_056623.1	186254550	188084970	1830420
LK007	NC_056623.1	188332290	190162710	1830420
LK007	NC_056623.1	192141480	193229850	1088370
LK007	NC_056623.1	196890600	198523140	1632540
LK007	NC_056623.1	200551380	202480740	1929360
LK007	NC_056623.1	202678590	203964840	1286250
LK007	NC_056623.1	204459510	205993110	1533600
LK007	NC_056623.1	208021350	209307600	1286250
LK007	NC_056624.1	1335690	3215580	1879890
LK007	NC_056624.1	6777390	8409930	1632540
LK007	NC_056624.1	8607780	11872830	3265050
LK007	NC_056624.1	31215570	34084860	2869290
LK007	NC_056624.1	36756210	40268610	3512400
LK007	NC_056624.1	45512400	46551300	1038900
LK007	NC_056624.1	55307460	56445300	1137840
LK007	NC_056624.1	69258000	71335770	2077770
LK007	NC_056624.1	99335760	100622010	1286250
LK007	NC_056624.1	109477110	111307530	1830420
LK007	NC_056624.1	111703260	112791630	1088370
LK007	NC_056624.1	125010690	126247470	1236780
LK007	NC_056625.1	78014190	79201500	1187310
LK007	NC_056625.1	108636120	109872900	1236780
LK007	NC_056625.1	111802200	113335800	1533600
LK007	NC_056625.1	126494790	128473620	1978830
LK007	NC_056625.1	129067230	130402950	1335720
LK007	NC_056625.1	153851700	154940070	1088370
LK007	NC_056625.1	202084950	203865900	1780950
LK007	NC_056626.1	71583090	72770400	1187310
LK007	NC_056626.1	78508890	79696200	1187310
LK007	NC_056626.1	131441790	132530160	1088370
LK007	NC_056626.1	139802220	142374690	2572470
LK007	NC_056626.1	161222730	162311100	1088370
LK007	NC_056626.1	199413570	200551410	1137840
LK007	NC_056626.1	200996610	203024910	2028300
LK007	NC_056626.1	217272240	218509020	1236780
LK007	NC_056626.1	222070830	223109730	1038900
LK007	NC_056626.1	227562000	228699840	1137840
LK007	NC_056626.1	284452500	286579740	2127240
LK007	NC_056626.1	287321760	289597410	2275650
LK007	NC_056626.1	305625660	306763500	1137840
LK007	NC_056626.1	321802350	322940190	1137840
LK007	NC_056626.1	334615080	339017940	4402860
LK007	NC_056626.1	344459610	345795330	1335720
LK007	NC_056627.1	53674950	54713850	1038900
LK007	NC_056627.1	55060110	57236820	2176710
LK007	NC_056627.1	57879900	59759790	1879890
LK007	NC_056627.1	63123720	65250960	2127240
LK007	NC_056627.1	66487680	67823400	1335720
LK007	NC_056627.1	80388750	82763340	2374590
LK007	NC_056627.1	129710340	131145000	1434660
LK007	NC_056627.1	144056640	145194480	1137840
LK007	NC_056627.1	165229800	166268700	1038900
LK007	NC_056627.1	180318150	182445390	2127240
LK007	NC_056627.1	197286360	199017840	1731480
LK007	NC_056627.1	202777530	203816430	1038900
LK007	NC_056627.1	233745750	235971930	2226180
LK007	NC_056627.1	238989570	240028470	1038900
LK007	NC_056628.1	79894050	81081360	1187310
LK007	NC_056628.1	82763310	84494790	1731480
LK007	NC_056628.1	182544300	183929490	1385190
LK007	NC_056628.1	186996600	188233380	1236780
LK007	NC_056629.1	43088370	44523030	1434660
LK007	NC_056629.1	50113110	51696180	1583070
LK007	NC_056629.1	63618420	65201490	1583070
LK007	NC_056629.1	65498280	67130820	1632540
LK007	NC_056629.1	71038920	73116690	2077770
LK007	NC_056629.1	139802220	141137940	1335720
LK007	NC_056630.1	58968240	60155550	1187310
LK007	NC_056630.1	70791570	72869340	2077770
LK007	NC_056630.1	154989510	156968340	1978830
LK007	NC_056630.1	157364070	159441840	2077770
LK007	NC_056630.1	160728030	161816400	1088370
LK007	NC_056630.1	162113190	163943610	1830420
LK007	NC_056630.1	202332300	203371200	1038900
LK007	NC_056630.1	205498380	207774030	2275650
LK007	NC_056630.1	235526670	236664510	1137840
LK007	NC_056631.1	124862280	126494820	1632540
LK007	NC_056631.1	126890550	128226270	1335720
LK007	NC_056631.1	146678550	147915330	1236780
LK007	NC_056631.1	148756290	150092010	1335720
LK008	NC_056623.1	8706720	11427600	2720880
LK008	NC_056623.1	97505370	99137910	1632540
LK008	NC_056623.1	105816330	109031910	3215580
LK008	NC_056623.1	111307500	112791630	1484130
LK008	NC_056623.1	113434710	117194460	3759750
LK008	NC_056623.1	118826940	122388810	3561870
LK008	NC_056623.1	122883480	125950650	3067170
LK008	NC_056623.1	126445320	129561960	3116640
LK008	NC_056623.1	131144970	133519560	2374590
LK008	NC_056623.1	133816350	134855250	1038900
LK008	NC_056623.1	139060170	140198010	1137840
LK008	NC_056623.1	142473600	144205080	1731480
LK008	NC_056623.1	144798690	147766920	2968230
LK008	NC_056623.1	150784560	151872930	1088370
LK008	NC_056623.1	157611420	158947140	1335720
LK008	NC_056623.1	160480680	163399440	2918760
LK008	NC_056623.1	165971850	167208630	1236780
LK008	NC_056623.1	184325220	187689210	3363990
LK008	NC_056623.1	187887060	188925960	1038900
LK008	NC_056623.1	192141480	193229850	1088370
LK008	NC_056623.1	196890600	198523140	1632540
LK008	NC_056623.1	198770460	200501940	1731480
LK008	NC_056623.1	201491310	203964840	2473530
LK008	NC_056623.1	208021350	209307600	1286250
LK008	NC_056624.1	3413430	7321590	3908160
LK008	NC_056624.1	9053010	10685550	1632540
LK008	NC_056624.1	14395770	15434670	1038900
LK008	NC_056624.1	20727930	22558350	1830420
LK008	NC_056624.1	25427580	27356940	1929360
LK008	NC_056624.1	31413450	33194400	1780950
LK008	NC_056624.1	42098970	43731510	1632540
LK008	NC_056624.1	44473530	45512430	1038900
LK008	NC_056624.1	55307460	56445300	1137840
LK008	NC_056624.1	69258000	71335770	2077770
LK008	NC_056624.1	72424080	73710330	1286250
LK008	NC_056624.1	99434700	101166180	1731480
LK008	NC_056624.1	161519550	162607920	1088370
LK008	NC_056625.1	78014190	79349910	1335720
LK008	NC_056625.1	98049540	99088440	1038900
LK008	NC_056625.1	108636120	109872900	1236780
LK008	NC_056625.1	111802200	113335800	1533600
LK008	NC_056625.1	126494790	128473620	1978830
LK008	NC_056625.1	129067230	130402950	1335720
LK008	NC_056625.1	153851700	154940070	1088370
LK008	NC_056625.1	181258080	182791680	1533600
LK008	NC_056625.1	193378230	194911830	1533600
LK008	NC_056626.1	10586580	12070710	1484130
LK008	NC_056626.1	131441790	132530160	1088370
LK008	NC_056626.1	139802220	142374690	2572470
LK008	NC_056626.1	161222730	162311100	1088370
LK008	NC_056626.1	199413570	200551410	1137840
LK008	NC_056626.1	200996610	203024910	2028300
LK008	NC_056626.1	217272240	218509020	1236780
LK008	NC_056626.1	222070830	223109730	1038900
LK008	NC_056626.1	282918930	284205180	1286250
LK008	NC_056626.1	284452500	286579740	2127240
LK008	NC_056626.1	287321760	289597410	2275650
LK008	NC_056626.1	321802350	322940190	1137840
LK008	NC_056626.1	334615080	339017940	4402860
LK008	NC_056626.1	344459610	345795330	1335720
LK008	NC_056627.1	53674950	54713850	1038900
LK008	NC_056627.1	55060110	57236820	2176710
LK008	NC_056627.1	57879900	59215620	1335720
LK008	NC_056627.1	63123720	65250960	2127240
LK008	NC_056627.1	66487680	67823400	1335720
LK008	NC_056627.1	77470020	78855210	1385190
LK008	NC_056627.1	79053060	80141430	1088370
LK008	NC_056627.1	80388750	81427650	1038900
LK008	NC_056627.1	114077820	115314600	1236780
LK008	NC_056627.1	129710340	131145000	1434660
LK008	NC_056627.1	174876450	176014290	1137840
LK008	NC_056627.1	180318150	182445390	2127240
LK008	NC_056627.1	211088490	212671560	1583070
LK008	NC_056627.1	231569070	233498430	1929360
LK008	NC_056627.1	233745750	235625640	1879890
LK008	NC_056627.1	238989570	240028470	1038900
LK008	NC_056627.1	280593840	281731680	1137840
LK008	NC_056627.1	334714020	336000270	1286250
LK008	NC_056628.1	70395810	71583120	1187310
LK008	NC_056628.1	79992990	81081360	1088370
LK008	NC_056628.1	186996600	188233380	1236780
LK008	NC_056629.1	43088370	44523030	1434660
LK008	NC_056629.1	50113110	51696180	1583070
LK008	NC_056629.1	58621950	59759790	1137840
LK008	NC_056629.1	67724430	69505380	1780950
LK008	NC_056629.1	139703280	141137940	1434660
LK008	NC_056630.1	58968240	60155550	1187310
LK008	NC_056630.1	157364070	159441840	2077770
LK008	NC_056630.1	160629090	161816400	1187310
LK008	NC_056630.1	202332300	203371200	1038900
LK008	NC_056630.1	205498380	207774030	2275650
LK008	NC_056630.1	271095600	274410120	3314520
LK008	NC_056631.1	75144930	76233300	1088370
LK008	NC_056631.1	146678550	147915330	1236780
LK008	NC_056631.1	148756290	150092010	1335720
LK009	NC_056623.1	8706720	11427600	2720880
LK009	NC_056623.1	88600770	90876420	2275650
LK009	NC_056623.1	91568970	92706810	1137840
LK009	NC_056623.1	95279220	97208580	1929360
LK009	NC_056623.1	97505370	99137910	1632540
LK009	NC_056623.1	106014210	107993040	1978830
LK009	NC_056623.1	116056620	117194460	1137840
LK009	NC_056623.1	118480650	122388810	3908160
LK009	NC_056623.1	124169700	125802240	1632540
LK009	NC_056623.1	127484190	130897650	3413460
LK009	NC_056623.1	131144970	133470090	2325120
LK009	NC_056623.1	140148510	142770450	2621940
LK009	NC_056623.1	142968300	144501900	1533600
LK009	NC_056623.1	145540740	147173280	1632540
LK009	NC_056623.1	150487740	151625580	1137840
LK009	NC_056623.1	152367600	153901200	1533600
LK009	NC_056623.1	157611420	159095550	1484130
LK009	NC_056623.1	160480680	163399440	2918760
LK009	NC_056623.1	167802240	169039020	1236780
LK009	NC_056623.1	182890590	185809350	2918760
LK009	NC_056623.1	186254550	188084970	1830420
LK009	NC_056623.1	188332290	190162710	1830420
LK009	NC_056623.1	192141480	193229850	1088370
LK009	NC_056623.1	196890600	198523140	1632540
LK009	NC_056623.1	200551380	203964840	3413460
LK009	NC_056623.1	204459510	205993110	1533600
LK009	NC_056623.1	208021350	209307600	1286250
LK009	NC_056624.1	1484100	8409930	6925830
LK009	NC_056624.1	8607780	10537140	1929360
LK009	NC_056624.1	14395770	15434670	1038900
LK009	NC_056624.1	20826870	22360470	1533600
LK009	NC_056624.1	31215570	34084860	2869290
LK009	NC_056624.1	36756210	40268610	3512400
LK009	NC_056624.1	45512400	46897590	1385190
LK009	NC_056624.1	65844570	68070750	2226180
LK009	NC_056624.1	69258000	71335770	2077770
LK009	NC_056624.1	72424080	73710330	1286250
LK009	NC_056624.1	88254480	89342850	1088370
LK009	NC_056624.1	89837520	91074300	1236780
LK009	NC_056624.1	109477110	111307530	1830420
LK009	NC_056624.1	111703260	112791630	1088370
LK009	NC_056625.1	78014190	79349910	1335720
LK009	NC_056625.1	98049540	99088440	1038900
LK009	NC_056625.1	108636120	109872900	1236780
LK009	NC_056625.1	111802200	113335800	1533600
LK009	NC_056625.1	126494790	128473620	1978830
LK009	NC_056625.1	129067230	130402950	1335720
LK009	NC_056625.1	153851700	154940070	1088370
LK009	NC_056625.1	181258080	182791680	1533600
LK009	NC_056625.1	194466570	195554940	1088370
LK009	NC_056625.1	196940070	198968370	2028300
LK009	NC_056626.1	10586580	12070710	1484130
LK009	NC_056626.1	108586650	110169720	1583070
LK009	NC_056626.1	139802220	142325220	2523000
LK009	NC_056626.1	161222730	162311100	1088370
LK009	NC_056626.1	199413570	200551410	1137840
LK009	NC_056626.1	200996610	203024910	2028300
LK009	NC_056626.1	216480720	218261670	1780950
LK009	NC_056626.1	222070830	223208670	1137840
LK009	NC_056626.1	224841150	226028460	1187310
LK009	NC_056626.1	305625660	306763500	1137840
LK009	NC_056626.1	317201640	318438420	1236780
LK009	NC_056626.1	320615070	322940190	2325120
LK009	NC_056626.1	334615080	339017940	4402860
LK009	NC_056627.1	53674950	54713850	1038900
LK009	NC_056627.1	55060110	57335760	2275650
LK009	NC_056627.1	57879900	59759790	1879890
LK009	NC_056627.1	63123720	65250960	2127240
LK009	NC_056627.1	65448810	66735060	1286250
LK009	NC_056627.1	80388750	82763340	2374590
LK009	NC_056627.1	129710340	131145000	1434660
LK009	NC_056627.1	180318150	182445390	2127240
LK009	NC_056627.1	197286360	199017840	1731480
LK009	NC_056627.1	202777530	203816430	1038900
LK009	NC_056627.1	227166240	228452490	1286250
LK009	NC_056627.1	233745750	235971930	2226180
LK009	NC_056627.1	238989570	240028470	1038900
LK009	NC_056627.1	334714020	336000270	1286250
LK009	NC_056628.1	82763310	85038960	2275650
LK009	NC_056628.1	182544300	183929490	1385190
LK009	NC_056628.1	186996600	188233380	1236780
LK009	NC_056629.1	50113110	51696180	1583070
LK009	NC_056629.1	63618420	65201490	1583070
LK009	NC_056629.1	65498280	67130820	1632540
LK009	NC_056629.1	67971780	69505380	1533600
LK009	NC_056629.1	139802220	141137940	1335720
LK009	NC_056630.1	39922290	42099000	2176710
LK009	NC_056630.1	58968240	60155550	1187310
LK009	NC_056630.1	70791570	72869340	2077770
LK009	NC_056630.1	157512480	159441840	1929360
LK009	NC_056630.1	165031920	166466580	1434660
LK009	NC_056630.1	202332300	203371200	1038900
LK009	NC_056630.1	205498380	207774030	2275650
LK009	NC_056630.1	218558460	219597360	1038900
LK009	NC_056630.1	222417120	224742240	2325120
LK009	NC_056630.1	225731610	227265210	1533600
LK009	NC_056630.1	235180380	236367690	1187310
LK009	NC_056631.1	44176710	45314550	1137840
LK010	NC_056623.1	8706720	11427600	2720880
LK010	NC_056623.1	89194410	90876420	1682010
LK010	NC_056623.1	91568970	92706810	1137840
LK010	NC_056623.1	93498300	94537200	1038900
LK010	NC_056623.1	94784520	96070770	1286250
LK010	NC_056623.1	97505370	99137910	1632540
LK010	NC_056623.1	106014210	107795160	1780950
LK010	NC_056623.1	109872870	111060180	1187310
LK010	NC_056623.1	113830470	122388810	8558340
LK010	NC_056623.1	124565460	125950650	1385190
LK010	NC_056623.1	129314580	130501890	1187310
LK010	NC_056623.1	131144970	133519560	2374590
LK010	NC_056623.1	133816350	134855250	1038900
LK010	NC_056623.1	139060170	140198010	1137840
LK010	NC_056623.1	142473600	144205080	1731480
LK010	NC_056623.1	144798690	147766920	2968230
LK010	NC_056623.1	150784560	151872930	1088370
LK010	NC_056623.1	157611420	158947140	1335720
LK010	NC_056623.1	160480680	163399440	2918760
LK010	NC_056623.1	165971850	167208630	1236780
LK010	NC_056623.1	188332290	190162710	1830420
LK010	NC_056623.1	192092010	193229850	1137840
LK010	NC_056623.1	196890600	198523140	1632540
LK010	NC_056623.1	202678590	204261660	1583070
LK010	NC_056623.1	204508980	205993110	1484130
LK010	NC_056623.1	208021350	209307600	1286250
LK010	NC_056623.1	209653860	210692760	1038900
LK010	NC_056624.1	14395770	15434670	1038900
LK010	NC_056624.1	20727930	22360470	1632540
LK010	NC_056624.1	36756210	40268610	3512400
LK010	NC_056624.1	45512400	47046000	1533600
LK010	NC_056624.1	65844570	67378170	1533600
LK010	NC_056624.1	69258000	71335770	2077770
LK010	NC_056624.1	109477110	111307530	1830420
LK010	NC_056624.1	111703260	112791630	1088370
LK010	NC_056624.1	165279270	167802270	2523000
LK010	NC_056625.1	98049540	99088440	1038900
LK010	NC_056625.1	108636120	109872900	1236780
LK010	NC_056625.1	111802200	113335800	1533600
LK010	NC_056625.1	126494790	128473620	1978830
LK010	NC_056625.1	129067230	130402950	1335720
LK010	NC_056625.1	153851700	154940070	1088370
LK010	NC_056625.1	202084950	203865900	1780950
LK010	NC_056625.1	204756330	205894170	1137840
LK010	NC_056625.1	207081420	210148590	3067170
LK010	NC_056625.1	210742200	212819970	2077770
LK010	NC_056625.1	217668000	218756370	1088370
LK010	NC_056626.1	10586580	12070710	1484130
LK010	NC_056626.1	78607830	79696200	1088370
LK010	NC_056626.1	131441790	132530160	1088370
LK010	NC_056626.1	139802220	142374690	2572470
LK010	NC_056626.1	161222730	162311100	1088370
LK010	NC_056626.1	200996610	203024910	2028300
LK010	NC_056626.1	217272240	218410080	1137840
LK010	NC_056626.1	227116770	228699840	1583070
LK010	NC_056626.1	273569100	275003760	1434660
LK010	NC_056626.1	278961330	280692810	1731480
LK010	NC_056626.1	283512570	284699880	1187310
LK010	NC_056626.1	289597380	292812960	3215580
LK010	NC_056626.1	293456040	294692820	1236780
LK010	NC_056626.1	295138020	297215790	2077770
LK010	NC_056626.1	297463110	299392470	1929360
LK010	NC_056626.1	299788200	301123920	1335720
LK010	NC_056626.1	320615070	322940190	2325120
LK010	NC_056626.1	334615080	339017940	4402860
LK010	NC_056626.1	344459610	345795330	1335720
LK010	NC_056627.1	53674950	54713850	1038900
LK010	NC_056627.1	55060110	57236820	2176710
LK010	NC_056627.1	57879900	59660850	1780950
LK010	NC_056627.1	63123720	65250960	2127240
LK010	NC_056627.1	66487680	67823400	1335720
LK010	NC_056627.1	80388750	82763340	2374590
LK010	NC_056627.1	84989460	86473590	1484130
LK010	NC_056627.1	129710340	131145000	1434660
LK010	NC_056627.1	180318150	182445390	2127240
LK010	NC_056627.1	197286360	199017840	1731480
LK010	NC_056627.1	211088490	212671560	1583070
LK010	NC_056627.1	231569070	233498430	1929360
LK010	NC_056627.1	233745750	235625640	1879890
LK010	NC_056627.1	243293460	244332360	1038900
LK010	NC_056628.1	182544300	183929490	1385190
LK010	NC_056629.1	63618420	65201490	1583070
LK010	NC_056629.1	65498280	67130820	1632540
LK010	NC_056629.1	139703280	141137940	1434660
LK010	NC_056629.1	174183870	175222770	1038900
LK010	NC_056630.1	100077810	101314590	1236780
LK010	NC_056630.1	157364070	159046080	1682010
LK010	NC_056630.1	183632640	186007230	2374590
LK010	NC_056630.1	188431230	189865890	1434660
LK010	NC_056630.1	203964810	205300530	1335720
LK010	NC_056630.1	218558460	219597360	1038900
LK010	NC_056630.1	226176840	227265210	1088370
LK010	NC_056631.1	41851620	42890520	1038900
LK010	NC_056631.1	75144930	76233300	1088370
LK010	NC_056631.1	85484160	87215640	1731480
LK010	NC_056631.1	88353420	89590200	1236780
LK010	NC_056631.1	131639670	133123800	1484130
LK010	NC_056631.1	146678550	147915330	1236780
LK010	NC_056631.1	148756290	150092010	1335720
LK011	NC_056623.1	8706720	11427600	2720880
LK011	NC_056623.1	95279220	97208580	1929360
LK011	NC_056623.1	97505370	99137910	1632540
LK011	NC_056623.1	105816330	109031910	3215580
LK011	NC_056623.1	111307500	112791630	1484130
LK011	NC_056623.1	115561920	117194460	1632540
LK011	NC_056623.1	118826940	122388810	3561870
LK011	NC_056623.1	122883480	125950650	3067170
LK011	NC_056623.1	126445320	129561960	3116640
LK011	NC_056623.1	131590200	133470090	1879890
LK011	NC_056623.1	138812820	144501900	5689080
LK011	NC_056623.1	145540740	147173280	1632540
LK011	NC_056623.1	150487740	152120280	1632540
LK011	NC_056623.1	157611420	158947140	1335720
LK011	NC_056623.1	160530150	163399440	2869290
LK011	NC_056623.1	167802240	169039020	1236780
LK011	NC_056623.1	182890590	184918890	2028300
LK011	NC_056623.1	192141480	193229850	1088370
LK011	NC_056623.1	196890600	198523140	1632540
LK011	NC_056623.1	199166220	200501940	1335720
LK011	NC_056623.1	202678590	204113250	1434660
LK011	NC_056623.1	208021350	209307600	1286250
LK011	NC_056624.1	1484100	2720880	1236780
LK011	NC_056624.1	9003540	10537140	1533600
LK011	NC_056624.1	14395770	15434670	1038900
LK011	NC_056624.1	20826870	22360470	1533600
LK011	NC_056624.1	25427580	27356940	1929360
LK011	NC_056624.1	31413450	33194400	1780950
LK011	NC_056624.1	44473530	46798650	2325120
LK011	NC_056624.1	51399330	52537170	1137840
LK011	NC_056624.1	61639620	62876400	1236780
LK011	NC_056624.1	66636090	68021280	1385190
LK011	NC_056624.1	69258000	71335770	2077770
LK011	NC_056624.1	72424080	73710330	1286250
LK011	NC_056624.1	109477110	111307530	1830420
LK011	NC_056624.1	111703260	112791630	1088370
LK011	NC_056624.1	125010690	126247470	1236780
LK011	NC_056625.1	98049540	99088440	1038900
LK011	NC_056625.1	108636120	109872900	1236780
LK011	NC_056625.1	111802200	113335800	1533600
LK011	NC_056625.1	126494790	128473620	1978830
LK011	NC_056625.1	129067230	130402950	1335720
LK011	NC_056625.1	153851700	154940070	1088370
LK011	NC_056625.1	194268690	195554940	1286250
LK011	NC_056625.1	196940070	198968370	2028300
LK011	NC_056626.1	10339230	11922300	1583070
LK011	NC_056626.1	18007080	19095450	1088370
LK011	NC_056626.1	106311030	107894100	1583070
LK011	NC_056626.1	109130820	110169720	1038900
LK011	NC_056626.1	131441790	132530160	1088370
LK011	NC_056626.1	139802220	142374690	2572470
LK011	NC_056626.1	161222730	162311100	1088370
LK011	NC_056626.1	197088480	199215720	2127240
LK011	NC_056626.1	199413570	200551410	1137840
LK011	NC_056626.1	200996610	203024910	2028300
LK011	NC_056626.1	217272240	218509020	1236780
LK011	NC_056626.1	222070830	223109730	1038900
LK011	NC_056626.1	224841150	226028460	1187310
LK011	NC_056626.1	282918930	284205180	1286250
LK011	NC_056626.1	284650380	286579740	1929360
LK011	NC_056626.1	287321760	289597410	2275650
LK011	NC_056626.1	305378310	306763500	1385190
LK011	NC_056626.1	317201640	318438420	1236780
LK011	NC_056626.1	321802350	322940190	1137840
LK011	NC_056626.1	333774090	337286490	3512400
LK011	NC_056626.1	337583280	339017940	1434660
LK011	NC_056626.1	339265260	340551510	1286250
LK011	NC_056626.1	344459610	345844800	1385190
LK011	NC_056627.1	53081310	54713850	1632540
LK011	NC_056627.1	55060110	59759790	4699680
LK011	NC_056627.1	63123720	65250960	2127240
LK011	NC_056627.1	65646690	67773930	2127240
LK011	NC_056627.1	77470020	78855210	1385190
LK011	NC_056627.1	79053060	80141430	1088370
LK011	NC_056627.1	80388750	82565460	2176710
LK011	NC_056627.1	129710340	131145000	1434660
LK011	NC_056627.1	202777530	203816430	1038900
LK011	NC_056627.1	227166240	228452490	1286250
LK011	NC_056627.1	231569070	233498430	1929360
LK011	NC_056627.1	233745750	235625640	1879890
LK011	NC_056627.1	238940100	240028470	1088370
LK011	NC_056627.1	307653930	308791770	1137840
LK011	NC_056627.1	334714020	336000270	1286250
LK011	NC_056628.1	66586620	68565450	1978830
LK011	NC_056628.1	79992990	81081360	1088370
LK011	NC_056628.1	182544300	183929490	1385190
LK011	NC_056628.1	186996600	188233380	1236780
LK011	NC_056629.1	50113110	51696180	1583070
LK011	NC_056629.1	63618420	65201490	1583070
LK011	NC_056629.1	65498280	67130820	1632540
LK011	NC_056629.1	67971780	69505380	1533600
LK011	NC_056629.1	139356990	141137940	1780950
LK011	NC_056630.1	40515930	42099000	1583070
LK011	NC_056630.1	58968240	60155550	1187310
LK011	NC_056630.1	70791570	72869340	2077770
LK011	NC_056630.1	157512480	159441840	1929360
LK011	NC_056630.1	165031920	166466580	1434660
LK011	NC_056630.1	175321680	176855280	1533600
LK011	NC_056630.1	193724520	194862360	1137840
LK011	NC_056630.1	225731610	227265210	1533600
LK011	NC_056630.1	232706880	234141540	1434660
LK011	NC_056630.1	270996660	274410120	3413460
LK011	NC_056631.1	88402890	89590200	1187310
LK011	NC_056631.1	146876430	147915330	1038900
LK011	NC_056631.1	148756290	150092010	1335720
LK012	NC_056623.1	8706720	11427600	2720880
LK012	NC_056623.1	95922330	97208580	1286250
LK012	NC_056623.1	103342830	104925900	1583070
LK012	NC_056623.1	106014210	107993040	1978830
LK012	NC_056623.1	114226230	115512480	1286250
LK012	NC_056623.1	116007150	117194460	1187310
LK012	NC_056623.1	118480650	122388810	3908160
LK012	NC_056623.1	124169700	125802240	1632540
LK012	NC_056623.1	127484190	130501890	3017700
LK012	NC_056623.1	130848150	133470090	2621940
LK012	NC_056623.1	140148510	144501900	4353390
LK012	NC_056623.1	145540740	147173280	1632540
LK012	NC_056623.1	150487740	151625580	1137840
LK012	NC_056623.1	152367600	153901200	1533600
LK012	NC_056623.1	167802240	169039020	1236780
LK012	NC_056623.1	182890590	184918890	2028300
LK012	NC_056623.1	192141480	193229850	1088370
LK012	NC_056623.1	196890600	198523140	1632540
LK012	NC_056623.1	199166220	200501940	1335720
LK012	NC_056623.1	201491310	204113250	2621940
LK012	NC_056623.1	208021350	209307600	1286250
LK012	NC_056624.1	0	4452330	4452330
LK012	NC_056624.1	6727920	8162580	1434660
LK012	NC_056624.1	9498240	11872830	2374590
LK012	NC_056624.1	14395770	15434670	1038900
LK012	NC_056624.1	20826870	22360470	1533600
LK012	NC_056624.1	25427580	27356940	1929360
LK012	NC_056624.1	31413450	33194400	1780950
LK012	NC_056624.1	45512400	46897590	1385190
LK012	NC_056624.1	82713840	83802210	1088370
LK012	NC_056625.1	78014190	79349910	1335720
LK012	NC_056625.1	126494790	128473620	1978830
LK012	NC_056625.1	129067230	130402950	1335720
LK012	NC_056625.1	153851700	154940070	1088370
LK012	NC_056625.1	194268690	195554940	1286250
LK012	NC_056625.1	196940070	198968370	2028300
LK012	NC_056626.1	10586580	12070710	1484130
LK012	NC_056626.1	109130820	110169720	1038900
LK012	NC_056626.1	131441790	133667970	2226180
LK012	NC_056626.1	139802220	142374690	2572470
LK012	NC_056626.1	161222730	162311100	1088370
LK012	NC_056626.1	199413570	200551410	1137840
LK012	NC_056626.1	200996610	203024910	2028300
LK012	NC_056626.1	217272240	218509020	1236780
LK012	NC_056626.1	222070830	223208670	1137840
LK012	NC_056626.1	224841150	226028460	1187310
LK012	NC_056626.1	284452500	286579740	2127240
LK012	NC_056626.1	287321760	289597410	2275650
LK012	NC_056626.1	305378310	306763500	1385190
LK012	NC_056626.1	321802350	322940190	1137840
LK012	NC_056626.1	334615080	339017940	4402860
LK012	NC_056626.1	344459610	345844800	1385190
LK012	NC_056627.1	41901090	43088400	1187310
LK012	NC_056627.1	53674950	54713850	1038900
LK012	NC_056627.1	55060110	57335760	2275650
LK012	NC_056627.1	57879900	59759790	1879890
LK012	NC_056627.1	63123720	65250960	2127240
LK012	NC_056627.1	66487680	67773930	1286250
LK012	NC_056627.1	77470020	78855210	1385190
LK012	NC_056627.1	79053060	80141430	1088370
LK012	NC_056627.1	80388750	82565460	2176710
LK012	NC_056627.1	180318150	182445390	2127240
LK012	NC_056627.1	197286360	199017840	1731480
LK012	NC_056627.1	202777530	203816430	1038900
LK012	NC_056627.1	231569070	233498430	1929360
LK012	NC_056627.1	233745750	235675110	1929360
LK012	NC_056627.1	238989570	240721050	1731480
LK012	NC_056627.1	334714020	336000270	1286250
LK012	NC_056628.1	70395810	71583120	1187310
LK012	NC_056628.1	82763310	84494790	1731480
LK012	NC_056628.1	135152040	137279280	2127240
LK012	NC_056628.1	153901170	155088480	1187310
LK012	NC_056628.1	186996600	188431260	1434660
LK012	NC_056629.1	43088370	44523030	1434660
LK012	NC_056629.1	63618420	65201490	1583070
LK012	NC_056629.1	65498280	67130820	1632540
LK012	NC_056629.1	67971780	69505380	1533600
LK012	NC_056629.1	139802220	141137940	1335720
LK012	NC_056629.1	174183870	175321710	1137840
LK012	NC_056630.1	58968240	60155550	1187310
LK012	NC_056630.1	157512480	159441840	1929360
LK012	NC_056630.1	165031920	166466580	1434660
LK012	NC_056630.1	175321680	176855280	1533600
LK012	NC_056630.1	202332300	203371200	1038900
LK012	NC_056630.1	205498380	207774030	2275650
LK012	NC_056630.1	271095600	274410120	3314520
LK012	NC_056631.1	85484160	87215640	1731480
LK012	NC_056631.1	88353420	89590200	1236780
LK012	NC_056631.1	170671500	171809340	1137840
LK013	NC_056623.1	8706720	11180250	2473530
LK013	NC_056623.1	74056590	75243900	1187310
LK013	NC_056623.1	88600770	90876420	2275650
LK013	NC_056623.1	91568970	92706810	1137840
LK013	NC_056623.1	95279220	97208580	1929360
LK013	NC_056623.1	97505370	99137910	1632540
LK013	NC_056623.1	106014210	107993040	1978830
LK013	NC_056623.1	116056620	117194460	1137840
LK013	NC_056623.1	118480650	122388810	3908160
LK013	NC_056623.1	124565460	125950650	1385190
LK013	NC_056623.1	129314580	130501890	1187310
LK013	NC_056623.1	131144970	133519560	2374590
LK013	NC_056623.1	133816350	135349950	1533600
LK013	NC_056623.1	139060170	140198010	1137840
LK013	NC_056623.1	142473600	144205080	1731480
LK013	NC_056623.1	144798690	147766920	2968230
LK013	NC_056623.1	150784560	151872930	1088370
LK013	NC_056623.1	157611420	158947140	1335720
LK013	NC_056623.1	160480680	163399440	2918760
LK013	NC_056623.1	165971850	167208630	1236780
LK013	NC_056624.1	2473500	4749150	2275650
LK013	NC_056624.1	6530040	8409930	1879890
LK013	NC_056624.1	8607780	10537140	1929360
LK013	NC_056624.1	14247360	15434670	1187310
LK013	NC_056624.1	21222630	22360470	1137840
LK013	NC_056624.1	31314510	33194400	1879890
LK013	NC_056624.1	42098970	43731510	1632540
LK013	NC_056624.1	44473530	45512430	1038900
LK013	NC_056624.1	65844570	68070750	2226180
LK013	NC_056624.1	69258000	71335770	2077770
LK013	NC_056624.1	72424080	73710330	1286250
LK013	NC_056624.1	88254480	89342850	1088370
LK013	NC_056624.1	89837520	91074300	1236780
LK013	NC_056624.1	109477110	111307530	1830420
LK013	NC_056624.1	111703260	112791630	1088370
LK013	NC_056625.1	126494790	128473620	1978830
LK013	NC_056625.1	153851700	154940070	1088370
LK013	NC_056625.1	181258080	182791680	1533600
LK013	NC_056625.1	183137940	185314650	2176710
LK013	NC_056625.1	194268690	195554940	1286250
LK013	NC_056625.1	196940070	198968370	2028300
LK013	NC_056625.1	211978950	215392410	3413460
LK013	NC_056625.1	217519590	218657430	1137840
LK013	NC_056626.1	10586580	12070710	1484130
LK013	NC_056626.1	78607830	79696200	1088370
LK013	NC_056626.1	106311030	107894100	1583070
LK013	NC_056626.1	109130820	110169720	1038900
LK013	NC_056626.1	139802220	142325220	2523000
LK013	NC_056626.1	161222730	162311100	1088370
LK013	NC_056626.1	200996610	203024910	2028300
LK013	NC_056626.1	222070830	223604430	1533600
LK013	NC_056626.1	305625660	306763500	1137840
LK013	NC_056626.1	317201640	318438420	1236780
LK013	NC_056626.1	320615070	322940190	2325120
LK013	NC_056626.1	334615080	339067410	4452330
LK013	NC_056627.1	2374560	3759750	1385190
LK013	NC_056627.1	53674950	54713850	1038900
LK013	NC_056627.1	55060110	57236820	2176710
LK013	NC_056627.1	61194390	62579580	1385190
LK013	NC_056627.1	80388750	82763340	2374590
LK013	NC_056627.1	129710340	131145000	1434660
LK013	NC_056627.1	180318150	182445390	2127240
LK013	NC_056627.1	197286360	199463070	2176710
LK013	NC_056627.1	202777530	203816430	1038900
LK013	NC_056627.1	307653930	308791770	1137840
LK013	NC_056627.1	334714020	336000270	1286250
LK013	NC_056628.1	70395810	71583120	1187310
LK013	NC_056628.1	82763310	85038960	2275650
LK013	NC_056629.1	50113110	51696180	1583070
LK013	NC_056629.1	63915240	65201490	1286250
LK013	NC_056629.1	65498280	67130820	1632540
LK013	NC_056629.1	67971780	69505380	1533600
LK013	NC_056629.1	139802220	141137940	1335720
LK013	NC_056629.1	174183870	175222770	1038900
LK013	NC_056630.1	39922290	42099000	2176710
LK013	NC_056630.1	58819830	61342830	2523000
LK013	NC_056630.1	67674960	69159090	1484130
LK013	NC_056630.1	70593690	72028350	1434660
LK013	NC_056630.1	157512480	159441840	1929360
LK013	NC_056630.1	165031920	166565520	1533600
LK013	NC_056630.1	187788120	189915360	2127240
LK013	NC_056630.1	193477170	194862360	1385190
LK013	NC_056630.1	218558460	219597360	1038900
LK013	NC_056630.1	222417120	224742240	2325120
LK013	NC_056630.1	225731610	227265210	1533600
LK013	NC_056630.1	235180380	236367690	1187310
LK013	NC_056631.1	75144930	76233300	1088370
LK013	NC_056631.1	146678550	147915330	1236780
LK013	NC_056631.1	148756290	150092010	1335720
LK014	NC_056623.1	8706720	11427600	2720880
LK014	NC_056623.1	33689070	35123730	1434660
LK014	NC_056623.1	74056590	75243900	1187310
LK014	NC_056623.1	88600770	90876420	2275650
LK014	NC_056623.1	91568970	92706810	1137840
LK014	NC_056623.1	95279220	97208580	1929360
LK014	NC_056623.1	97505370	99137910	1632540
LK014	NC_056623.1	105816330	109031910	3215580
LK014	NC_056623.1	116650260	118431210	1780950
LK014	NC_056623.1	124169700	125802240	1632540
LK014	NC_056623.1	127484190	130501890	3017700
LK014	NC_056623.1	131590200	133470090	1879890
LK014	NC_056623.1	140296920	144501900	4204980
LK014	NC_056623.1	145540740	148113210	2572470
LK014	NC_056623.1	150487740	152120280	1632540
LK014	NC_056623.1	157611420	159095550	1484130
LK014	NC_056623.1	160480680	163399440	2918760
LK014	NC_056623.1	167802240	169039020	1236780
LK014	NC_056623.1	182890590	184918890	2028300
LK014	NC_056623.1	186254550	188084970	1830420
LK014	NC_056623.1	188332290	190162710	1830420
LK014	NC_056623.1	192092010	193229850	1137840
LK014	NC_056623.1	196890600	198523140	1632540
LK014	NC_056623.1	202678590	204261660	1583070
LK014	NC_056623.1	204508980	205993110	1484130
LK014	NC_056623.1	208021350	209307600	1286250
LK014	NC_056624.1	2473500	8409930	5936430
LK014	NC_056624.1	8607780	10537140	1929360
LK014	NC_056624.1	14247360	15434670	1187310
LK014	NC_056624.1	21222630	22360470	1137840
LK014	NC_056624.1	31265040	33194400	1929360
LK014	NC_056624.1	42098970	43731510	1632540
LK014	NC_056624.1	44473530	45512430	1038900
LK014	NC_056624.1	125010690	126247470	1236780
LK014	NC_056625.1	78014190	79349910	1335720
LK014	NC_056625.1	98049540	99187380	1137840
LK014	NC_056625.1	108636120	109872900	1236780
LK014	NC_056625.1	111802200	113335800	1533600
LK014	NC_056625.1	126494790	128473620	1978830
LK014	NC_056625.1	129067230	130402950	1335720
LK014	NC_056625.1	153851700	154940070	1088370
LK014	NC_056625.1	194268690	195554940	1286250
LK014	NC_056625.1	196940070	198968370	2028300
LK014	NC_056626.1	10586580	12070710	1484130
LK014	NC_056626.1	60007110	61293360	1286250
LK014	NC_056626.1	62975310	64657320	1682010
LK014	NC_056626.1	109130820	110169720	1038900
LK014	NC_056626.1	131441790	132530160	1088370
LK014	NC_056626.1	139802220	142374690	2572470
LK014	NC_056626.1	161222730	162311100	1088370
LK014	NC_056626.1	217272240	218509020	1236780
LK014	NC_056626.1	222070830	223208670	1137840
LK014	NC_056626.1	305625660	306763500	1137840
LK014	NC_056626.1	320615070	322940190	2325120
LK014	NC_056626.1	334615080	339017940	4402860
LK014	NC_056627.1	53674950	54713850	1038900
LK014	NC_056627.1	55060110	57236820	2176710
LK014	NC_056627.1	57879900	59759790	1879890
LK014	NC_056627.1	63123720	65250960	2127240
LK014	NC_056627.1	66487680	67823400	1335720
LK014	NC_056627.1	77470020	78855210	1385190
LK014	NC_056627.1	79053060	80141430	1088370
LK014	NC_056627.1	80388750	82763340	2374590
LK014	NC_056627.1	114028350	115265130	1236780
LK014	NC_056627.1	129710340	131243940	1533600
LK014	NC_056627.1	165031920	166268700	1236780
LK014	NC_056627.1	180318150	182742210	2424060
LK014	NC_056627.1	198176820	199463070	1286250
LK014	NC_056627.1	202777530	203816430	1038900
LK014	NC_056627.1	227166240	228650370	1484130
LK014	NC_056627.1	233745750	235971930	2226180
LK014	NC_056627.1	238940100	240028470	1088370
LK014	NC_056627.1	334565610	336000270	1434660
LK014	NC_056628.1	79992990	81081360	1088370
LK014	NC_056628.1	82763310	84544260	1780950
LK014	NC_056628.1	84742110	85879950	1137840
LK014	NC_056628.1	182544300	183929490	1385190
LK014	NC_056628.1	186996600	188233380	1236780
LK014	NC_056629.1	50113110	51696180	1583070
LK014	NC_056629.1	58621950	59759790	1137840
LK014	NC_056629.1	67724430	69505380	1780950
LK014	NC_056629.1	139703280	141137940	1434660
LK014	NC_056630.1	40812750	42099000	1286250
LK014	NC_056630.1	58968240	60155550	1187310
LK014	NC_056630.1	70791570	73611390	2819820
LK014	NC_056630.1	157512480	160431240	2918760
LK014	NC_056630.1	165031920	166565520	1533600
LK014	NC_056630.1	187788120	189915360	2127240
LK014	NC_056630.1	190162680	191498400	1335720
LK014	NC_056630.1	191844660	193279320	1434660
LK014	NC_056630.1	193477170	194565540	1088370
LK014	NC_056630.1	205498380	208120320	2621940
LK014	NC_056630.1	218558460	219597360	1038900
LK014	NC_056630.1	222367650	224742240	2374590
LK014	NC_056630.1	225731610	227265210	1533600
LK014	NC_056631.1	41851620	42890520	1038900
LK014	NC_056631.1	74699700	76233300	1533600
LK014	NC_056631.1	146678550	147915330	1236780
LK014	NC_056631.1	148756290	150092010	1335720
LK015	NC_056623.1	8706720	11427600	2720880
LK015	NC_056623.1	94735050	96070770	1335720
LK015	NC_056623.1	97505370	99137910	1632540
LK015	NC_056623.1	106014210	107993040	1978830
LK015	NC_056623.1	109922340	111505410	1583070
LK015	NC_056623.1	114226230	115512480	1286250
LK015	NC_056623.1	116007150	118480680	2473530
LK015	NC_056623.1	127484190	130501890	3017700
LK015	NC_056623.1	131590200	133470090	1879890
LK015	NC_056623.1	140296920	144501900	4204980
LK015	NC_056623.1	145540740	147173280	1632540
LK015	NC_056623.1	147371130	148756320	1385190
LK015	NC_056623.1	148954170	150487770	1533600
LK015	NC_056623.1	150784560	152120280	1335720
LK015	NC_056623.1	157611420	159095550	1484130
LK015	NC_056623.1	160480680	163399440	2918760
LK015	NC_056623.1	167802240	169039020	1236780
LK015	NC_056623.1	182940060	184918890	1978830
LK015	NC_056623.1	186254550	188084970	1830420
LK015	NC_056623.1	188332290	189668010	1335720
LK015	NC_056623.1	192141480	193229850	1088370
LK015	NC_056623.1	196890600	198523140	1632540
LK015	NC_056623.1	199166220	202480740	3314520
LK015	NC_056623.1	202678590	204261660	1583070
LK015	NC_056623.1	208021350	209307600	1286250
LK015	NC_056624.1	1484100	2720880	1236780
LK015	NC_056624.1	2918730	4452330	1533600
LK015	NC_056624.1	9003540	10537140	1533600
LK015	NC_056624.1	20727930	22360470	1632540
LK015	NC_056624.1	25427580	27356940	1929360
LK015	NC_056624.1	31413450	33194400	1780950
LK015	NC_056624.1	42098970	43286280	1187310
LK015	NC_056624.1	100621980	101660880	1038900
LK015	NC_056624.1	107448840	108537210	1088370
LK015	NC_056624.1	116452380	117837570	1385190
LK015	NC_056624.1	125010690	126247470	1236780
LK015	NC_056625.1	78014190	79349910	1335720
LK015	NC_056625.1	98049540	99088440	1038900
LK015	NC_056625.1	108586650	109872900	1286250
LK015	NC_056625.1	111802200	113335800	1533600
LK015	NC_056625.1	126494790	128473620	1978830
LK015	NC_056625.1	129067230	130402950	1335720
LK015	NC_056625.1	153851700	154940070	1088370
LK015	NC_056625.1	194268690	195554940	1286250
LK015	NC_056625.1	196940070	198968370	2028300
LK015	NC_056625.1	217618530	218657430	1038900
LK015	NC_056626.1	10586580	12070710	1484130
LK015	NC_056626.1	18007080	19095450	1088370
LK015	NC_056626.1	78607830	79696200	1088370
LK015	NC_056626.1	131441790	133667970	2226180
LK015	NC_056626.1	139802220	142374690	2572470
LK015	NC_056626.1	161222730	162311100	1088370
LK015	NC_056626.1	213858810	215095590	1236780
LK015	NC_056626.1	217371180	218558490	1187310
LK015	NC_056626.1	222070830	223208670	1137840
LK015	NC_056626.1	224841150	226028460	1187310
LK015	NC_056626.1	283463100	284502000	1038900
LK015	NC_056626.1	288706920	290388930	1682010
LK015	NC_056626.1	321802350	322940190	1137840
LK015	NC_056626.1	334615080	339017940	4402860
LK015	NC_056626.1	349555020	350593920	1038900
LK015	NC_056627.1	41901090	43088400	1187310
LK015	NC_056627.1	53674950	54713850	1038900
LK015	NC_056627.1	55060110	57335760	2275650
LK015	NC_056627.1	57879900	59759790	1879890
LK015	NC_056627.1	63123720	65250960	2127240
LK015	NC_056627.1	65646690	69159090	3512400
LK015	NC_056627.1	80388750	82763340	2374590
LK015	NC_056627.1	114077820	115314600	1236780
LK015	NC_056627.1	129710340	131145000	1434660
LK015	NC_056627.1	180318150	182445390	2127240
LK015	NC_056627.1	197286360	199017840	1731480
LK015	NC_056627.1	202777530	203816430	1038900
LK015	NC_056627.1	233745750	235971930	2226180
LK015	NC_056627.1	238940100	240028470	1088370
LK015	NC_056627.1	307653930	308791770	1137840
LK015	NC_056627.1	334714020	336000270	1286250
LK015	NC_056628.1	79992990	81081360	1088370
LK015	NC_056628.1	182544300	183929490	1385190
LK015	NC_056628.1	186996600	188233380	1236780
LK015	NC_056629.1	50113110	51696180	1583070
LK015	NC_056629.1	58621950	59759790	1137840
LK015	NC_056629.1	67724430	69505380	1780950
LK015	NC_056629.1	139356990	141137940	1780950
LK015	NC_056630.1	39922290	42099000	2176710
LK015	NC_056630.1	58968240	60155550	1187310
LK015	NC_056630.1	157512480	159441840	1929360
LK015	NC_056630.1	165031920	166565520	1533600
LK015	NC_056630.1	175470090	176855280	1385190
LK015	NC_056630.1	188332290	189964830	1632540
LK015	NC_056630.1	193724520	194862360	1137840
LK015	NC_056630.1	203964810	205300530	1335720
LK015	NC_056630.1	218558460	219597360	1038900
LK015	NC_056630.1	226176840	227265210	1088370
LK015	NC_056631.1	41851620	42890520	1038900
LK015	NC_056631.1	75144930	76233300	1088370
LK015	NC_056631.1	131639670	133123800	1484130
LK015	NC_056631.1	146876430	147915330	1038900
LK015	NC_056631.1	148756290	150092010	1335720
LK016	NC_056623.1	8706720	11427600	2720880
LK016	NC_056623.1	33689070	35123730	1434660
LK016	NC_056623.1	88600770	90876420	2275650
LK016	NC_056623.1	91568970	92706810	1137840
LK016	NC_056623.1	95279220	97208580	1929360
LK016	NC_056623.1	97505370	99137910	1632540
LK016	NC_056623.1	106014210	109031910	3017700
LK016	NC_056623.1	110515980	111653820	1137840
LK016	NC_056623.1	113830470	117985980	4155510
LK016	NC_056623.1	124169700	125901180	1731480
LK016	NC_056623.1	130848150	133470090	2621940
LK016	NC_056623.1	140148510	142770450	2621940
LK016	NC_056623.1	142968300	144501900	1533600
LK016	NC_056623.1	145540740	147173280	1632540
LK016	NC_056623.1	150487740	151625580	1137840
LK016	NC_056623.1	157611420	159095550	1484130
LK016	NC_056623.1	160480680	163399440	2918760
LK016	NC_056623.1	167802240	169039020	1236780
LK016	NC_056623.1	182791650	184275780	1484130
LK016	NC_056623.1	184473630	187689210	3215580
LK016	NC_056623.1	187887060	188925960	1038900
LK016	NC_056623.1	196890600	198523140	1632540
LK016	NC_056623.1	199166220	200501940	1335720
LK016	NC_056623.1	202678590	204113250	1434660
LK016	NC_056623.1	208021350	209307600	1286250
LK016	NC_056624.1	1484100	8409930	6925830
LK016	NC_056624.1	8607780	10537140	1929360
LK016	NC_056624.1	14395770	15434670	1038900
LK016	NC_056624.1	21222630	22360470	1137840
LK016	NC_056624.1	31215570	34084860	2869290
LK016	NC_056624.1	36756210	40268610	3512400
LK016	NC_056624.1	45512400	46897590	1385190
LK016	NC_056624.1	65844570	68021280	2176710
LK016	NC_056624.1	69258000	71335770	2077770
LK016	NC_056624.1	72424080	73710330	1286250
LK016	NC_056624.1	88254480	89342850	1088370
LK016	NC_056624.1	89837520	91074300	1236780
LK016	NC_056624.1	109477110	111307530	1830420
LK016	NC_056624.1	111703260	112791630	1088370
LK016	NC_056625.1	78014190	79349910	1335720
LK016	NC_056625.1	98049540	99088440	1038900
LK016	NC_056625.1	108636120	109872900	1236780
LK016	NC_056625.1	111802200	113335800	1533600
LK016	NC_056625.1	126494790	128473620	1978830
LK016	NC_056625.1	129067230	130402950	1335720
LK016	NC_056625.1	153851700	154940070	1088370
LK016	NC_056625.1	181258080	182791680	1533600
LK016	NC_056625.1	194466570	195554940	1088370
LK016	NC_056625.1	196940070	198968370	2028300
LK016	NC_056626.1	10586580	12070710	1484130
LK016	NC_056626.1	131441790	132530160	1088370
LK016	NC_056626.1	139802220	142325220	2523000
LK016	NC_056626.1	161222730	162311100	1088370
LK016	NC_056626.1	199413570	200551410	1137840
LK016	NC_056626.1	200996610	203024910	2028300
LK016	NC_056626.1	216480720	218261670	1780950
LK016	NC_056626.1	222070830	223208670	1137840
LK016	NC_056626.1	305625660	306763500	1137840
LK016	NC_056626.1	317201640	318438420	1236780
LK016	NC_056626.1	320615070	322940190	2325120
LK016	NC_056626.1	334615080	339017940	4402860
LK016	NC_056627.1	53674950	54713850	1038900
LK016	NC_056627.1	55060110	57236820	2176710
LK016	NC_056627.1	57879900	59759790	1879890
LK016	NC_056627.1	63123720	65250960	2127240
LK016	NC_056627.1	65448810	66735060	1286250
LK016	NC_056627.1	80388750	82763340	2374590
LK016	NC_056627.1	129710340	131145000	1434660
LK016	NC_056627.1	180318150	182445390	2127240
LK016	NC_056627.1	197286360	199017840	1731480
LK016	NC_056627.1	202777530	203816430	1038900
LK016	NC_056627.1	227166240	228452490	1286250
LK016	NC_056627.1	233745750	235971930	2226180
LK016	NC_056627.1	238989570	240028470	1038900
LK016	NC_056627.1	334714020	336000270	1286250
LK016	NC_056628.1	82763310	85038960	2275650
LK016	NC_056628.1	186996600	188431260	1434660
LK016	NC_056629.1	50113110	51696180	1583070
LK016	NC_056629.1	67724430	69505380	1780950
LK016	NC_056629.1	139703280	141137940	1434660
LK016	NC_056630.1	58968240	60155550	1187310
LK016	NC_056630.1	70791570	72869340	2077770
LK016	NC_056630.1	157364070	159441840	2077770
LK016	NC_056630.1	165031920	166466580	1434660
LK016	NC_056630.1	202332300	203371200	1038900
LK016	NC_056630.1	205498380	207774030	2275650
LK016	NC_056630.1	218558460	219597360	1038900
LK016	NC_056630.1	222417120	224742240	2325120
LK016	NC_056630.1	225731610	227265210	1533600
LK016	NC_056630.1	232706880	234141540	1434660
LK016	NC_056631.1	44176710	45314550	1137840
LK016	NC_056631.1	75144930	76233300	1088370
LK016	NC_056631.1	146678550	147915330	1236780
LK016	NC_056631.1	148756290	150092010	1335720
LK016	NC_056631.1	180367620	181901220	1533600
LK016	NC_056631.1	182791650	184622070	1830420
LK017	NC_056623.1	8706720	11427600	2720880
LK017	NC_056623.1	89095470	90876420	1780950
LK017	NC_056623.1	91667910	92706810	1038900
LK017	NC_056623.1	95279220	97208580	1929360
LK017	NC_056623.1	97505370	99137910	1632540
LK017	NC_056623.1	105816330	109031910	3215580
LK017	NC_056623.1	116749200	118480680	1731480
LK017	NC_056623.1	118876410	125901180	7024770
LK017	NC_056623.1	132183840	133470090	1286250
LK017	NC_056623.1	138812820	139950660	1137840
LK017	NC_056623.1	142473600	144205080	1731480
LK017	NC_056623.1	144798690	147766920	2968230
LK017	NC_056623.1	148954170	150487770	1533600
LK017	NC_056623.1	150784560	152120280	1335720
LK017	NC_056623.1	157611420	159095550	1484130
LK017	NC_056623.1	160480680	163399440	2918760
LK017	NC_056623.1	167802240	169039020	1236780
LK017	NC_056623.1	182940060	184918890	1978830
LK017	NC_056623.1	186254550	188084970	1830420
LK017	NC_056623.1	188332290	190162710	1830420
LK017	NC_056623.1	192141480	193229850	1088370
LK017	NC_056623.1	196890600	198523140	1632540
LK017	NC_056623.1	200551380	202480740	1929360
LK017	NC_056623.1	202678590	203964840	1286250
LK017	NC_056623.1	204459510	205993110	1533600
LK017	NC_056623.1	208021350	209307600	1286250
LK017	NC_056624.1	1286220	3462930	2176710
LK017	NC_056624.1	5243820	6381660	1137840
LK017	NC_056624.1	9003540	10537140	1533600
LK017	NC_056624.1	20727930	22360470	1632540
LK017	NC_056624.1	25427580	27356940	1929360
LK017	NC_056624.1	31413450	33194400	1780950
LK017	NC_056624.1	42098970	43286280	1187310
LK017	NC_056624.1	100621980	101660880	1038900
LK017	NC_056624.1	107448840	108537210	1088370
LK017	NC_056624.1	116452380	117837570	1385190
LK017	NC_056624.1	125010690	126247470	1236780
LK017	NC_056625.1	78014190	79349910	1335720
LK017	NC_056625.1	98049540	99088440	1038900
LK017	NC_056625.1	111802200	113335800	1533600
LK017	NC_056625.1	126494790	128473620	1978830
LK017	NC_056625.1	129067230	130402950	1335720
LK017	NC_056625.1	145194450	146530170	1335720
LK017	NC_056625.1	153851700	154940070	1088370
LK017	NC_056625.1	194268690	195554940	1286250
LK017	NC_056625.1	196940070	198968370	2028300
LK017	NC_056625.1	204212160	205894170	1682010
LK017	NC_056626.1	10586580	12070710	1484130
LK017	NC_056626.1	131441790	132530160	1088370
LK017	NC_056626.1	139802220	142374690	2572470
LK017	NC_056626.1	161222730	162311100	1088370
LK017	NC_056626.1	213858810	215095590	1236780
LK017	NC_056626.1	217371180	218558490	1187310
LK017	NC_056626.1	222070830	223109730	1038900
LK017	NC_056626.1	224841150	226028460	1187310
LK017	NC_056626.1	249427740	251208690	1780950
LK017	NC_056626.1	282918930	284205180	1286250
LK017	NC_056626.1	284452500	285491400	1038900
LK017	NC_056626.1	287321760	289597410	2275650
LK017	NC_056626.1	305378310	306763500	1385190
LK017	NC_056626.1	321802350	322940190	1137840
LK017	NC_056627.1	41901090	42939990	1038900
LK017	NC_056627.1	53674950	54713850	1038900
LK017	NC_056627.1	55060110	57236820	2176710
LK017	NC_056627.1	57879900	59759790	1879890
LK017	NC_056627.1	63123720	65250960	2127240
LK017	NC_056627.1	65646690	68713860	3067170
LK017	NC_056627.1	77470020	78855210	1385190
LK017	NC_056627.1	79053060	80141430	1088370
LK017	NC_056627.1	80388750	81427650	1038900
LK017	NC_056627.1	114077820	115265130	1187310
LK017	NC_056627.1	129710340	131145000	1434660
LK017	NC_056627.1	180318150	182445390	2127240
LK017	NC_056627.1	197286360	199017840	1731480
LK017	NC_056627.1	231569070	233498430	1929360
LK017	NC_056627.1	233745750	235625640	1879890
LK017	NC_056627.1	238989570	240028470	1038900
LK017	NC_056627.1	334714020	336000270	1286250
LK017	NC_056628.1	79894050	81081360	1187310
LK017	NC_056628.1	82763310	84494790	1731480
LK017	NC_056628.1	182544300	183929490	1385190
LK017	NC_056628.1	186996600	188233380	1236780
LK017	NC_056629.1	43088370	44523030	1434660
LK017	NC_056629.1	63618420	65152020	1533600
LK017	NC_056629.1	65498280	67130820	1632540
LK017	NC_056629.1	67971780	69505380	1533600
LK017	NC_056629.1	139802220	141137940	1335720
LK017	NC_056629.1	174183870	175222770	1038900
LK017	NC_056630.1	58968240	60155550	1187310
LK017	NC_056630.1	70791570	72869340	2077770
LK017	NC_056630.1	157512480	159441840	1929360
LK017	NC_056630.1	165031920	166466580	1434660
LK017	NC_056630.1	175321680	176855280	1533600
LK017	NC_056630.1	193724520	194862360	1137840
LK017	NC_056630.1	203964810	205300530	1335720
LK017	NC_056630.1	218558460	219597360	1038900
LK017	NC_056630.1	226176840	227265210	1088370
LK017	NC_056631.1	41851620	42890520	1038900
LK017	NC_056631.1	85484160	87215640	1731480
LK017	NC_056631.1	88402890	89590200	1187310
LK017	NC_056631.1	131639670	133123800	1484130
LK017	NC_056631.1	148756290	150092010	1335720
LK018	NC_056623.1	8706720	11427600	2720880
LK018	NC_056623.1	33689070	35123730	1434660
LK018	NC_056623.1	88600770	90876420	2275650
LK018	NC_056623.1	91568970	92706810	1137840
LK018	NC_056623.1	95279220	97208580	1929360
LK018	NC_056623.1	97505370	99137910	1632540
LK018	NC_056623.1	106014210	109031910	3017700
LK018	NC_056623.1	110515980	111653820	1137840
LK018	NC_056623.1	113830470	117985980	4155510
LK018	NC_056623.1	124169700	125901180	1731480
LK018	NC_056623.1	130848150	133470090	2621940
LK018	NC_056623.1	140296920	142770450	2473530
LK018	NC_056623.1	142968300	144501900	1533600
LK018	NC_056623.1	145540740	147173280	1632540
LK018	NC_056623.1	150487740	151625580	1137840
LK018	NC_056623.1	157611420	159095550	1484130
LK018	NC_056623.1	160480680	163399440	2918760
LK018	NC_056623.1	167802240	169039020	1236780
LK018	NC_056623.1	182890590	184918890	2028300
LK018	NC_056623.1	186254550	188084970	1830420
LK018	NC_056623.1	188332290	190162710	1830420
LK018	NC_056623.1	196890600	198523140	1632540
LK018	NC_056623.1	199611450	201243990	1632540
LK018	NC_056623.1	202678590	204113250	1434660
LK018	NC_056623.1	204459510	205993110	1533600
LK018	NC_056623.1	208021350	209307600	1286250
LK018	NC_056624.1	1484100	8409930	6925830
LK018	NC_056624.1	8607780	10537140	1929360
LK018	NC_056624.1	14395770	15434670	1038900
LK018	NC_056624.1	20826870	22360470	1533600
LK018	NC_056624.1	31265040	33194400	1929360
LK018	NC_056624.1	42098970	43731510	1632540
LK018	NC_056624.1	44473530	45512430	1038900
LK018	NC_056624.1	64409940	65498310	1088370
LK018	NC_056624.1	65844570	67427640	1583070
LK018	NC_056624.1	69258000	71335770	2077770
LK018	NC_056624.1	99434700	101660880	2226180
LK018	NC_056624.1	109477110	111307530	1830420
LK018	NC_056624.1	111703260	112791630	1088370
LK018	NC_056625.1	78014190	79349910	1335720
LK018	NC_056625.1	108636120	109872900	1236780
LK018	NC_056625.1	111802200	113335800	1533600
LK018	NC_056625.1	126494790	128473620	1978830
LK018	NC_056625.1	129067230	130402950	1335720
LK018	NC_056625.1	153851700	154940070	1088370
LK018	NC_056625.1	194268690	195554940	1286250
LK018	NC_056625.1	196940070	198968370	2028300
LK018	NC_056626.1	10586580	12070710	1484130
LK018	NC_056626.1	78508890	79696200	1187310
LK018	NC_056626.1	217272240	218509020	1236780
LK018	NC_056626.1	222070830	223208670	1137840
LK018	NC_056626.1	305625660	306763500	1137840
LK018	NC_056626.1	320615070	322940190	2325120
LK018	NC_056626.1	334615080	339017940	4402860
LK018	NC_056627.1	53674950	54713850	1038900
LK018	NC_056627.1	55060110	57236820	2176710
LK018	NC_056627.1	57879900	59759790	1879890
LK018	NC_056627.1	63123720	65250960	2127240
LK018	NC_056627.1	65448810	66735060	1286250
LK018	NC_056627.1	77470020	78855210	1385190
LK018	NC_056627.1	79053060	80141430	1088370
LK018	NC_056627.1	80388750	82763340	2374590
LK018	NC_056627.1	129710340	131145000	1434660
LK018	NC_056627.1	165031920	166268700	1236780
LK018	NC_056627.1	180318150	182445390	2127240
LK018	NC_056627.1	197286360	199463070	2176710
LK018	NC_056627.1	202777530	203816430	1038900
LK018	NC_056627.1	227166240	228452490	1286250
LK018	NC_056627.1	233745750	235971930	2226180
LK018	NC_056627.1	238989570	240028470	1038900
LK018	NC_056627.1	334714020	336000270	1286250
LK018	NC_056628.1	79992990	81081360	1088370
LK018	NC_056628.1	82763310	84494790	1731480
LK018	NC_056628.1	186996600	188431260	1434660
LK018	NC_056629.1	50113110	51696180	1583070
LK018	NC_056629.1	58621950	59759790	1137840
LK018	NC_056629.1	67724430	69505380	1780950
LK018	NC_056629.1	130303980	131392350	1088370
LK018	NC_056629.1	139802220	141137940	1335720
LK018	NC_056630.1	40812750	42099000	1286250
LK018	NC_056630.1	58968240	60155550	1187310
LK018	NC_056630.1	70791570	72869340	2077770
LK018	NC_056630.1	157512480	159441840	1929360
LK018	NC_056630.1	165031920	166466580	1434660
LK018	NC_056630.1	188332290	189915360	1583070
LK018	NC_056630.1	191844660	193279320	1434660
LK018	NC_056630.1	193477170	194862360	1385190
LK018	NC_056630.1	196989540	198176850	1187310
LK018	NC_056630.1	202332300	203371200	1038900
LK018	NC_056630.1	205498380	207774030	2275650
LK018	NC_056630.1	218558460	219597360	1038900
LK018	NC_056630.1	222417120	224742240	2325120
LK018	NC_056630.1	225731610	227265210	1533600
LK018	NC_056631.1	74699700	76233300	1533600
LK018	NC_056631.1	85484160	87215640	1731480
LK018	NC_056631.1	88353420	89590200	1236780
LK018	NC_056631.1	146678550	147915330	1236780
LK018	NC_056631.1	148756290	150092010	1335720
LK019	NC_056623.1	8706720	11427600	2720880
LK019	NC_056623.1	95279220	97208580	1929360
LK019	NC_056623.1	97505370	99137910	1632540
LK019	NC_056623.1	105816330	107993040	2176710
LK019	NC_056623.1	110021280	111505410	1484130
LK019	NC_056623.1	114226230	115512480	1286250
LK019	NC_056623.1	116007150	117738630	1731480
LK019	NC_056623.1	118480650	122388810	3908160
LK019	NC_056623.1	124169700	125802240	1632540
LK019	NC_056623.1	127484190	130501890	3017700
LK019	NC_056623.1	131590200	133470090	1879890
LK019	NC_056623.1	133816350	135053130	1236780
LK019	NC_056623.1	138961230	140198010	1236780
LK019	NC_056623.1	142473600	144205080	1731480
LK019	NC_056623.1	144798690	147766920	2968230
LK019	NC_056623.1	148954170	150487770	1533600
LK019	NC_056623.1	150784560	152120280	1335720
LK019	NC_056623.1	157611420	158947140	1335720
LK019	NC_056623.1	160530150	163399440	2869290
LK019	NC_056623.1	167802240	169039020	1236780
LK019	NC_056623.1	182890590	184918890	2028300
LK019	NC_056623.1	186254550	188084970	1830420
LK019	NC_056623.1	188332290	190162710	1830420
LK019	NC_056623.1	195703320	198523140	2819820
LK019	NC_056623.1	199611450	201243990	1632540
LK019	NC_056623.1	202678590	204113250	1434660
LK019	NC_056623.1	204459510	205993110	1533600
LK019	NC_056623.1	208021350	209307600	1286250
LK019	NC_056624.1	10289760	12021240	1731480
LK019	NC_056624.1	14395770	15434670	1038900
LK019	NC_056624.1	31462920	33194400	1731480
LK019	NC_056624.1	36756210	40268610	3512400
LK019	NC_056624.1	45512400	46551300	1038900
LK019	NC_056624.1	55307460	56445300	1137840
LK019	NC_056624.1	99335760	100622010	1286250
LK019	NC_056624.1	109477110	111307530	1830420
LK019	NC_056624.1	111703260	112791630	1088370
LK019	NC_056624.1	125010690	126247470	1236780
LK019	NC_056625.1	98049540	99088440	1038900
LK019	NC_056625.1	108636120	109872900	1236780
LK019	NC_056625.1	111802200	113335800	1533600
LK019	NC_056625.1	126494790	128473620	1978830
LK019	NC_056625.1	129067230	130402950	1335720
LK019	NC_056625.1	153851700	154940070	1088370
LK019	NC_056625.1	181258080	182791680	1533600
LK019	NC_056625.1	183137940	185314650	2176710
LK019	NC_056625.1	194169750	195456000	1286250
LK019	NC_056625.1	197929470	199116780	1187310
LK019	NC_056625.1	217519590	218756370	1236780
LK019	NC_056626.1	10339230	11922300	1583070
LK019	NC_056626.1	60007110	61293360	1286250
LK019	NC_056626.1	78607830	79696200	1088370
LK019	NC_056626.1	109130820	110169720	1038900
LK019	NC_056626.1	131441790	132530160	1088370
LK019	NC_056626.1	139802220	142374690	2572470
LK019	NC_056626.1	161222730	162311100	1088370
LK019	NC_056626.1	200996610	203024910	2028300
LK019	NC_056626.1	222070830	223604430	1533600
LK019	NC_056626.1	224841150	226028460	1187310
LK019	NC_056626.1	282918930	284205180	1286250
LK019	NC_056626.1	284650380	286579740	1929360
LK019	NC_056626.1	320615070	322940190	2325120
LK019	NC_056626.1	334664550	339017940	4353390
LK019	NC_056626.1	339265260	340600980	1335720
LK019	NC_056626.1	344459610	345844800	1385190
LK019	NC_056626.1	353957850	355244100	1286250
LK019	NC_056627.1	53674950	54713850	1038900
LK019	NC_056627.1	55060110	57236820	2176710
LK019	NC_056627.1	57879900	59759790	1879890
LK019	NC_056627.1	63123720	65250960	2127240
LK019	NC_056627.1	66487680	67823400	1335720
LK019	NC_056627.1	80388750	82763340	2374590
LK019	NC_056627.1	129710340	131145000	1434660
LK019	NC_056627.1	136388790	138713910	2325120
LK019	NC_056627.1	185858790	187936560	2077770
LK019	NC_056627.1	190410030	191795220	1385190
LK019	NC_056627.1	231569070	233498430	1929360
LK019	NC_056627.1	233745750	235625640	1879890
LK019	NC_056627.1	238989570	240028470	1038900
LK019	NC_056627.1	334714020	336000270	1286250
LK019	NC_056628.1	82763310	84494790	1731480
LK019	NC_056628.1	135102570	137279280	2176710
LK019	NC_056628.1	182544300	183929490	1385190
LK019	NC_056628.1	186996600	188233380	1236780
LK019	NC_056629.1	42197910	44374620	2176710
LK019	NC_056629.1	50113110	51696180	1583070
LK019	NC_056629.1	63618420	65201490	1583070
LK019	NC_056629.1	65498280	67130820	1632540
LK019	NC_056629.1	67971780	69505380	1533600
LK019	NC_056630.1	157512480	159738660	2226180
LK019	NC_056630.1	175321680	176855280	1533600
LK019	NC_056630.1	184720980	186007230	1286250
LK019	NC_056630.1	188431230	189865890	1434660
LK019	NC_056630.1	196989540	198176850	1187310
LK019	NC_056630.1	202332300	203371200	1038900
LK019	NC_056630.1	205498380	207774030	2275650
LK019	NC_056631.1	74699700	76233300	1533600
LK019	NC_056631.1	88353420	89590200	1236780
LK019	NC_056631.1	124862280	126494820	1632540
LK019	NC_056631.1	148756290	150092010	1335720
LK020	NC_056623.1	8706720	11427600	2720880
LK020	NC_056623.1	88600770	90876420	2275650
LK020	NC_056623.1	91568970	92706810	1137840
LK020	NC_056623.1	93498300	94537200	1038900
LK020	NC_056623.1	94784520	96070770	1286250
LK020	NC_056623.1	97505370	99137910	1632540
LK020	NC_056623.1	106014210	107993040	1978830
LK020	NC_056623.1	110021280	111505410	1484130
LK020	NC_056623.1	114226230	115512480	1286250
LK020	NC_056623.1	116007150	118480680	2473530
LK020	NC_056623.1	118826940	122388810	3561870
LK020	NC_056623.1	124169700	125802240	1632540
LK020	NC_056623.1	127484190	130501890	3017700
LK020	NC_056623.1	131590200	133470090	1879890
LK020	NC_056623.1	140296920	144501900	4204980
LK020	NC_056623.1	145540740	147173280	1632540
LK020	NC_056623.1	147371130	148756320	1385190
LK020	NC_056623.1	148954170	150487770	1533600
LK020	NC_056623.1	150784560	152120280	1335720
LK020	NC_056623.1	157611420	159095550	1484130
LK020	NC_056623.1	160480680	163399440	2918760
LK020	NC_056623.1	167802240	169039020	1236780
LK020	NC_056623.1	182791650	184918890	2127240
LK020	NC_056623.1	186254550	188084970	1830420
LK020	NC_056623.1	188332290	189668010	1335720
LK020	NC_056623.1	192141480	193229850	1088370
LK020	NC_056623.1	196890600	198523140	1632540
LK020	NC_056623.1	199166220	202480740	3314520
LK020	NC_056623.1	202678590	204261660	1583070
LK020	NC_056623.1	208021350	209307600	1286250
LK020	NC_056624.1	1385160	3462930	2077770
LK020	NC_056624.1	5243820	6332190	1088370
LK020	NC_056624.1	9003540	10537140	1533600
LK020	NC_056624.1	20727930	22360470	1632540
LK020	NC_056624.1	25427580	27356940	1929360
LK020	NC_056624.1	31413450	33194400	1780950
LK020	NC_056624.1	100621980	101660880	1038900
LK020	NC_056624.1	116452380	117837570	1385190
LK020	NC_056624.1	125010690	126247470	1236780
LK020	NC_056625.1	78014190	79349910	1335720
LK020	NC_056625.1	98049540	99088440	1038900
LK020	NC_056625.1	108636120	109872900	1236780
LK020	NC_056625.1	111802200	113335800	1533600
LK020	NC_056625.1	126494790	128473620	1978830
LK020	NC_056625.1	129067230	130402950	1335720
LK020	NC_056625.1	153851700	154940070	1088370
LK020	NC_056626.1	10586580	12070710	1484130
LK020	NC_056626.1	109031880	110169720	1137840
LK020	NC_056626.1	139802220	142374690	2572470
LK020	NC_056626.1	161222730	162311100	1088370
LK020	NC_056626.1	213858810	215095590	1236780
LK020	NC_056626.1	217371180	218558490	1187310
LK020	NC_056626.1	222070830	223109730	1038900
LK020	NC_056626.1	224841150	226028460	1187310
LK020	NC_056626.1	282918930	284205180	1286250
LK020	NC_056626.1	284452500	285491400	1038900
LK020	NC_056626.1	287321760	289597410	2275650
LK020	NC_056626.1	321802350	322940190	1137840
LK020	NC_056626.1	334615080	339017940	4402860
LK020	NC_056626.1	349555020	350593920	1038900
LK020	NC_056627.1	41901090	42939990	1038900
LK020	NC_056627.1	53674950	54713850	1038900
LK020	NC_056627.1	55060110	57236820	2176710
LK020	NC_056627.1	57879900	59759790	1879890
LK020	NC_056627.1	63123720	65250960	2127240
LK020	NC_056627.1	65646690	69159090	3512400
LK020	NC_056627.1	80388750	82763340	2374590
LK020	NC_056627.1	114077820	115265130	1187310
LK020	NC_056627.1	129710340	131145000	1434660
LK020	NC_056627.1	180318150	182445390	2127240
LK020	NC_056627.1	197286360	199017840	1731480
LK020	NC_056627.1	211088490	212671560	1583070
LK020	NC_056627.1	233745750	235971930	2226180
LK020	NC_056627.1	238989570	240028470	1038900
LK020	NC_056627.1	307653930	308791770	1137840
LK020	NC_056627.1	334714020	336000270	1286250
LK020	NC_056628.1	82763310	84494790	1731480
LK020	NC_056628.1	134409990	136685640	2275650
LK020	NC_056628.1	186996600	188233380	1236780
LK020	NC_056629.1	43088370	44523030	1434660
LK020	NC_056629.1	63618420	65201490	1583070
LK020	NC_056629.1	65498280	67130820	1632540
LK020	NC_056629.1	67971780	69505380	1533600
LK020	NC_056629.1	174183870	175222770	1038900
LK020	NC_056630.1	58968240	60155550	1187310
LK020	NC_056630.1	157512480	159738660	2226180
LK020	NC_056630.1	161024850	162113220	1088370
LK020	NC_056630.1	164784570	165922410	1137840
LK020	NC_056630.1	175470090	176855280	1385190
LK020	NC_056630.1	193724520	194862360	1137840
LK020	NC_056630.1	203964810	205300530	1335720
LK020	NC_056630.1	218558460	219597360	1038900
LK020	NC_056630.1	222417120	223653900	1236780
LK020	NC_056630.1	226127370	227463090	1335720
LK020	NC_056630.1	228452460	229639770	1187310
LK020	NC_056631.1	41851620	42890520	1038900
LK020	NC_056631.1	131639670	133123800	1484130
LK020	NC_056631.1	146876430	147915330	1038900
LK020	NC_056631.1	148756290	150092010	1335720
LK021	NC_056623.1	8706720	11427600	2720880
LK021	NC_056623.1	33689070	35123730	1434660
LK021	NC_056623.1	77667900	78756270	1088370
LK021	NC_056623.1	95279220	97208580	1929360
LK021	NC_056623.1	97505370	99137910	1632540
LK021	NC_056623.1	106014210	107993040	1978830
LK021	NC_056623.1	111307500	112791630	1484130
LK021	NC_056623.1	114226230	116353470	2127240
LK021	NC_056623.1	116749200	118480680	1731480
LK021	NC_056623.1	124169700	125802240	1632540
LK021	NC_056623.1	127484190	130501890	3017700
LK021	NC_056623.1	131590200	133470090	1879890
LK021	NC_056623.1	140296920	142770450	2473530
LK021	NC_056623.1	142968300	144501900	1533600
LK021	NC_056623.1	145540740	147173280	1632540
LK021	NC_056623.1	150487740	152120280	1632540
LK021	NC_056623.1	157611420	158897670	1286250
LK021	NC_056623.1	160530150	163399440	2869290
LK021	NC_056623.1	167802240	169039020	1236780
LK021	NC_056623.1	182791650	184275780	1484130
LK021	NC_056623.1	184473630	187689210	3215580
LK021	NC_056623.1	187887060	188925960	1038900
LK021	NC_056623.1	196890600	198523140	1632540
LK021	NC_056623.1	199166220	200501940	1335720
LK021	NC_056623.1	202678590	204113250	1434660
LK021	NC_056623.1	208021350	209307600	1286250
LK021	NC_056624.1	2918730	4749150	1830420
LK021	NC_056624.1	6530040	10537140	4007100
LK021	NC_056624.1	14395770	15434670	1038900
LK021	NC_056624.1	31413450	33194400	1780950
LK021	NC_056624.1	42098970	43286280	1187310
LK021	NC_056624.1	89837520	91074300	1236780
LK021	NC_056624.1	109477110	111307530	1830420
LK021	NC_056624.1	111703260	112791630	1088370
LK021	NC_056625.1	78014190	79349910	1335720
LK021	NC_056625.1	126494790	128473620	1978830
LK021	NC_056625.1	129067230	130402950	1335720
LK021	NC_056625.1	153851700	154940070	1088370
LK021	NC_056626.1	10586580	12070710	1484130
LK021	NC_056626.1	109130820	110169720	1038900
LK021	NC_056626.1	131441790	132530160	1088370
LK021	NC_056626.1	139802220	142374690	2572470
LK021	NC_056626.1	161222730	162311100	1088370
LK021	NC_056626.1	199413570	200551410	1137840
LK021	NC_056626.1	200996610	203024910	2028300
LK021	NC_056626.1	217272240	218509020	1236780
LK021	NC_056626.1	222070830	223208670	1137840
LK021	NC_056626.1	320615070	322940190	2325120
LK021	NC_056626.1	334615080	339017940	4402860
LK021	NC_056627.1	41901090	42939990	1038900
LK021	NC_056627.1	53674950	54713850	1038900
[truncated: 14,933 more rows]

## Sheet: S4 Lsat Kinship
LK001	1.53818	0.194044	0.203888	0.147117	0.31095	0.603464	0.113694	0.269749	0.524949	0.110163	0.304317	0.26669	0.29939	0.696642	0.272404	0.568258	0.267247	0.734779	0.14017	0.171845	0.453008	0.363539	0.272352	0.352616	0.209418	0.555225	0.263966	0.314293	0.208901	0.363105	0.152071	0.0199981	0.14232	0.400084	0.755013	0.291618	0.520785	0.160228	0.254951	0.217119	0.398443	0.0772078	0.463485	0.422426	0.257584	0.439928	0.17607	0.382287	0.15967
LK002	0.194044	1.59277	0.243582	0.252868	0.288585	0.303204	0.274647	0.267828	0.279768	0.161335	0.275417	0.525642	0.146375	0.261883	0.335388	0.22331	0.414493	0.103551	0.198575	0.456592	0.113346	0.255368	0.217967	0.41979	0.26334	0.239078	0.277915	0.523894	0.173935	0.339251	0.110658	0.114885	0.285223	0.0324391	0.206981	0.290902	0.268311	0.139261	0.149063	0.210214	0.207583	0.328829	0.372612	0.379913	0.197499	0.276501	0.233789	0.2893	0.0426518
LK003	0.203888	0.243582	1.77221	0.193001	0.177479	0.403766	0.318208	0.263197	0.288745	0.222264	0.360861	0.318299	0.0326259	0.150889	0.244925	0.284427	0.248751	0.248877	0.0621179	0.290628	0.200648	0.231881	0.157281	0.364294	0.250197	0.263669	0.22382	0.28554	0.241356	0.265986	0.00856396	0.12565	0.041642	0.147978	0.247415	0.167465	0.308385	0.119272	0.122375	0.227072	0.115886	0.0761093	0.268375	0.318576	0.451727	0.422149	0.119724	0.150491	0.0204074
LK004	0.147117	0.252868	0.193001	1.67903	0.558428	0.186298	0.152641	0.307757	0.194875	0.080327	0.375982	0.319406	0.0467573	0.178459	0.484726	0.133376	0.439582	0.125167	0.183044	0.496219	0.134067	0.199211	0.423933	0.360854	0.667492	0.288786	0.282038	0.207746	0.215863	0.267047	0.228678	-0.0180377	0.131495	0.0154503	0.174037	0.581035	0.14916	0.115372	0.20096	0.444647	0.136346	0.367057	0.3699	0.290927	0.200415	0.139674	0.362765	0.514343	0.324603
LK005	0.31095	0.288585	0.177479	0.558428	1.53746	0.305809	0.119932	0.294209	0.388343	0.0284775	0.416925	0.331857	0.109496	0.476133	1.0122	0.326999	0.50672	0.303987	0.326208	0.78873	0.385012	0.291264	0.673665	0.395505	0.270243	0.429448	0.448895	0.271474	0.0151093	0.301419	0.670668	0.023958	0.264355	0.0619822	0.339482	1.22401	0.307634	0.0917756	0.456658	0.146756	0.225379	0.688078	0.781769	0.302511	0.326999	0.355677	0.479135	1.05857	0.699523
LK006	0.603464	0.303204	0.403766	0.186298	0.305809	1.53643	0.253211	0.317022	0.793108	0.160009	0.349435	0.320976	0.362343	0.573023	0.33817	0.779396	0.296295	0.754221	0.29203	0.250327	0.469548	0.63995	0.289856	0.253478	0.237268	0.6043	0.295793	0.313106	0.22339	0.441066	0.0137534	0.0714847	0.0248959	0.448938	0.772425	0.322826	0.698877	0.21461	0.332967	0.223485	0.512973	0.0681463	0.692866	0.695549	0.396379	0.671212	0.162408	0.341682	0.0284774
LK007	0.113694	0.274647	0.318208	0.152641	0.119932	0.253211	1.79207	0.286157	0.335822	0.24159	0.222621	0.404189	0.0753817	0.246464	0.0868746	0.274897	0.0585122	0.0874212	0.347501	0.126114	0.330576	0.173723	0.252554	0.228262	0.124214	0.186209	0.166561	0.252316	0.165179	0.352042	-0.0548611	0.365315	0.00877492	0.0809803	0.273472	0.19871	0.314371	0.147842	0.226128	0.188918	0.190471	0.11421	0.178201	0.309115	0.283612	0.364452	0.0990273	0.174057	-0.0432915
LK008	0.269749	0.267828	0.263197	0.307757	0.294209	0.317022	0.286157	1.62691	0.290073	0.0887892	0.350099	0.426198	0.0274076	0.216456	0.270388	0.335899	0.289025	0.279819	0.25966	0.412202	0.405985	0.256609	0.186034	0.302879	0.363931	0.314369	0.275533	0.144829	0.134132	0.41123	-0.00295375	0.135459	0.0503871	0.227297	0.278544	0.239743	0.330807	0.20589	0.276747	0.505477	0.240373	0.105069	0.259377	0.480891	0.559418	0.411311	0.257831	0.236605	0.0620531
LK009	0.524949	0.279768	0.288745	0.194875	0.388343	0.793108	0.335822	0.290073	1.50322	0.104444	0.42687	0.370708	0.491534	0.532124	0.325378	1.06794	0.306857	0.618248	0.315477	0.218048	0.522355	0.537675	0.420384	0.316534	0.181449	0.591944	0.364253	0.353969	0.092169	0.283727	0.042469	0.066066	0.120127	0.459552	0.736849	0.414399	0.95999	0.209939	0.558779	0.19543	0.449608	0.21141	0.448523	0.618426	0.369098	0.492858	0.173794	0.485066	-0.0395483
LK010	0.110163	0.161335	0.222264	0.080327	0.0284775	0.160009	0.24159	0.0887892	0.104444	1.9538	0.0919692	0.105469	0.0258664	-0.0228044	0.0583794	0.138842	0.0906724	-0.0425501	0.185581	-0.00112646	0.15247	0.00988103	0.0823552	0.149948	0.0353635	0.029125	0.0748766	0.171847	0.141361	0.127896	-0.226541	0.0207557	0.165541	0.0829251	0.0390598	0.105957	0.150196	0.114889	0.107061	0.0507482	0.0261234	0.182573	0.0218569	0.0923313	0.251401	0.107575	0.214292	0.0929771	-0.105387
LK011	0.304317	0.275417	0.360861	0.375982	0.416925	0.349435	0.222621	0.350099	0.42687	0.0919692	1.67782	0.455537	0.103563	0.359254	0.401502	0.396498	0.398969	0.252548	0.383215	0.319173	0.488161	0.257449	0.267203	0.777403	0.40399	0.316784	0.93455	0.413427	0.176139	0.388246	0.0918222	0.155143	0.0884068	0.254519	0.39827	0.384828	0.394439	0.395128	0.240252	0.271392	0.296639	0.134742	0.247802	0.345889	0.474105	0.342069	0.126985	0.40464	0.0522373
LK012	0.26669	0.525642	0.318299	0.319406	0.331857	0.320976	0.404189	0.426198	0.370708	0.105469	0.455537	1.68611	0.167505	0.264072	0.309305	0.338655	0.544363	0.208052	0.375354	0.406759	0.336564	0.292818	0.24668	0.397727	0.432625	0.355593	0.450209	0.365483	0.322571	0.428423	0.0823658	0.14854	0.176035	0.110819	0.302402	0.35688	0.389334	0.162818	0.121741	0.418973	0.262802	0.182744	0.388432	0.528386	0.412114	0.422561	0.244457	0.306604	0.12266
LK013	0.29939	0.146375	0.0326259	0.0467573	0.109496	0.362343	0.0753817	0.0274076	0.491534	0.0258664	0.103563	0.167505	1.7806	0.3027	0.170383	0.447897	0.0566751	0.247266	0.146668	0.00795687	0.10821	0.392087	0.145755	0.0282165	0.000312369	0.333507	0.0657572	0.142342	0.143261	0.0600948	0.342506	0.02969	0.242945	0.144289	0.435689	0.124666	0.399808	-0.0907393	0.225887	0.00371047	0.327184	0.0535693	0.179163	0.290023	0.131494	0.124231	0.0764521	0.204868	0.217381
LK014	0.696642	0.261883	0.150889	0.178459	0.476133	0.573023	0.246464	0.216456	0.532124	-0.0228044	0.359254	0.264072	0.3027	1.84497	0.481805	0.577566	0.443417	0.776813	0.280449	0.337545	0.704957	0.398033	0.406035	0.282074	0.192202	0.732565	0.357304	0.263904	0.110583	0.291529	0.144672	-0.0509182	0.239207	0.506001	0.926912	0.472199	0.564537	0.0105178	0.236399	0.166626	0.451721	0.102922	0.540118	0.41978	0.207241	0.447441	0.0938932	0.605974	0.236337
LK015	0.272404	0.335388	0.244925	0.484726	1.0122	0.33817	0.0868746	0.270388	0.325378	0.0583794	0.401502	0.309305	0.170383	0.481805	1.60582	0.262982	0.671898	0.237744	0.225653	0.878475	0.317049	0.217872	0.522154	0.388235	0.388605	0.40193	0.334187	0.314674	0.0728274	0.243908	0.658366	0.0336998	0.261293	0.0405212	0.357953	0.799385	0.217873	0.0870936	0.420066	0.20741	0.243423	0.606454	0.65984	0.292305	0.308852	0.319814	0.504605	0.807501	0.642571
LK016	0.568258	0.22331	0.284427	0.133376	0.326999	0.779396	0.274897	0.335899	1.06794	0.138842	0.396498	0.338655	0.447897	0.577566	0.262982	1.54867	0.326627	0.682711	0.301915	0.233104	0.714456	0.595235	0.383792	0.331869	0.203093	0.606125	0.435449	0.24997	0.152078	0.321215	0.020664	0.0231086	0.151057	0.614898	0.754496	0.35828	1.37698	0.157497	0.460427	0.156261	0.593369	0.0580782	0.462895	0.60554	0.391714	0.513094	0.192917	0.422252	-0.00132457
LK017	0.267247	0.414493	0.248751	0.439582	0.50672	0.296295	0.0585122	0.289025	0.306857	0.0906724	0.398969	0.544363	0.0566751	0.443417	0.671898	0.326627	1.61988	0.327837	0.215511	0.721957	0.325176	0.295759	0.386861	0.378216	0.801977	0.455134	0.42581	0.336457	0.309214	0.365556	0.332534	0.0134275	0.248282	0.203773	0.399669	0.512183	0.375926	0.159892	0.102994	0.520265	0.198851	0.257791	0.399441	0.389696	0.332412	0.258737	0.288283	0.482306	0.198472
LK018	0.734779	0.103551	0.248877	0.125167	0.303987	0.754221	0.0874212	0.279819	0.618248	-0.0425501	0.252548	0.208052	0.247266	0.776813	0.237744	0.682711	0.327837	1.65272	0.0479346	0.207343	0.558655	0.598766	0.323042	0.249769	0.210212	0.628489	0.198534	0.236689	0.110972	0.235555	-0.00576583	-0.0140573	0.133262	0.782239	0.80624	0.295555	0.677183	0.060228	0.272426	0.159249	0.403674	0.0135171	0.532051	0.514931	0.269363	0.488693	0.18867	0.441065	0.0559587
LK019	0.14017	0.198575	0.0621179	0.183044	0.326208	0.29203	0.347501	0.25966	0.315477	0.185581	0.383215	0.375354	0.146668	0.280449	0.225653	0.301915	0.215511	0.0479346	1.95339	0.187974	0.57829	0.237184	0.258984	0.18036	0.114726	0.211537	0.403895	0.14646	0.195358	0.420851	0.0434863	0.189912	-0.0334009	0.0382206	0.288859	0.349568	0.312944	0.0758135	0.3319	0.146884	0.117822	0.146964	0.275752	0.23144	0.335016	0.364502	0.0606518	0.311625	0.165396
LK020	0.171845	0.456592	0.290628	0.496219	0.78873	0.250327	0.126114	0.412202	0.218048	-0.00112646	0.319173	0.406759	0.00795687	0.337545	0.878475	0.233104	0.721957	0.207343	0.187974	1.5754	0.226111	0.178405	0.29674	0.318913	0.614978	0.35303	0.370989	0.250278	0.155329	0.360303	0.547431	0.0095651	0.186491	0.109521	0.214407	0.674166	0.22455	0.0456171	0.174872	0.273742	0.154402	0.463362	0.578423	0.36886	0.252578	0.335715	0.583392	0.564475	0.44079
LK022	0.453008	0.113346	0.200648	0.134067	0.385012	0.469548	0.330576	0.405985	0.522355	0.15247	0.488161	0.336564	0.10821	0.704957	0.317049	0.714456	0.325176	0.558655	0.57829	0.226111	1.71279	0.396044	0.311806	0.41358	0.233563	0.434251	0.467106	0.297815	0.0830071	0.421267	0.0163472	0.00993142	-0.0623169	0.531131	0.56546	0.365933	0.676058	0.161151	0.302003	0.210236	0.419698	0.0822141	0.324328	0.483912	0.42805	0.601406	0.0935158	0.35122	0.0247218
LK023	0.363539	0.255368	0.231881	0.199211	0.291264	0.63995	0.173723	0.256609	0.537675	0.00988103	0.257449	0.292818	0.392087	0.398033	0.217872	0.595235	0.295759	0.598766	0.237184	0.178405	0.396044	2.48113	1.14963	0.279847	0.258907	0.605219	0.300853	0.255377	0.137279	0.355963	0.0360874	0.0813417	0.0966098	0.347838	0.522986	0.296707	0.633903	0.0902131	0.414923	0.0988286	0.175767	0.128364	0.613581	0.390048	0.271442	0.387102	0.100461	0.323703	0.223852
LK024	0.272352	0.217967	0.157281	0.423933	0.673665	0.289856	0.252554	0.186034	0.420384	0.0823552	0.267203	0.24668	0.145755	0.406035	0.522154	0.383792	0.386861	0.323042	0.258984	0.29674	0.311806	1.14963	2.08233	0.337272	0.312391	0.472794	0.283177	0.372556	0.0513283	0.253012	0.189761	0.0660252	0.16306	0.182903	0.432725	0.747583	0.421582	0.0895481	0.45347	0.184811	0.188041	0.343056	0.525324	0.358142	0.20987	0.229671	0.232996	0.726649	0.224907
LK025	0.352616	0.41979	0.364294	0.360854	0.395505	0.253478	0.228262	0.302879	0.316534	0.149948	0.777403	0.397727	0.0282165	0.282074	0.388235	0.331869	0.378216	0.249769	0.18036	0.318913	0.41358	0.279847	0.337272	1.66336	0.418271	0.27192	0.735605	0.676581	0.0971281	0.346601	0.0890958	0.109007	0.218636	0.195785	0.343374	0.329167	0.348585	0.22048	0.187467	0.27796	0.290848	0.0731016	0.299725	0.346347	0.375959	0.352371	0.1968	0.272252	0.0518139
LK026	0.209418	0.26334	0.250197	0.667492	0.270243	0.237268	0.124214	0.363931	0.181449	0.0353635	0.40399	0.432625	0.000312369	0.192202	0.388605	0.203093	0.801977	0.210212	0.114726	0.614978	0.233563	0.258907	0.312391	0.418271	1.65654	0.259661	0.471386	0.248616	0.234252	0.205112	0.115597	0.0114291	0.144107	0.0696008	0.215066	0.26016	0.251906	0.168094	0.00896368	0.740761	0.127523	0.114901	0.192966	0.382393	0.212035	0.231438	0.347616	0.222006	0.0261271
LK027	0.555225	0.239078	0.263669	0.288786	0.429448	0.6043	0.186209	0.314369	0.591944	0.029125	0.316784	0.355593	0.333507	0.732565	0.40193	0.606125	0.455134	0.628489	0.211537	0.35303	0.434251	0.605219	0.472794	0.27192	0.259661	1.55825	0.429529	0.292464	0.223366	0.336115	0.134863	-0.00681875	0.385035	0.310591	0.664736	0.414085	0.595107	0.0337912	0.201482	0.191205	0.373343	0.2122	0.688001	0.469749	0.276439	0.383143	0.155421	0.47382	0.166029
LK028	0.263966	0.277915	0.22382	0.282038	0.448895	0.295793	0.166561	0.275533	0.364253	0.0748766	0.93455	0.450209	0.0657572	0.357304	0.334187	0.435449	0.42581	0.198534	0.403895	0.370989	0.467106	0.300853	0.283177	0.735605	0.471386	0.429529	1.79472	0.392252	0.137127	0.300566	0.115128	-0.0278948	0.220414	0.222331	0.293806	0.423706	0.447159	0.222681	0.144436	0.227033	0.367885	0.185092	0.276118	0.335048	0.397461	0.304433	0.160962	0.397753	0.0991134
LK029	0.314293	0.523894	0.28554	0.207746	0.271474	0.313106	0.252316	0.144829	0.353969	0.171847	0.413427	0.365483	0.142342	0.263904	0.314674	0.24997	0.336457	0.236689	0.14646	0.250278	0.297815	0.255377	0.372556	0.676581	0.248616	0.292464	0.392252	1.91299	0.214655	0.243615	0.0269384	0.269415	0.155712	0.151868	0.330382	0.291066	0.325096	0.0944467	0.169211	0.161201	0.23841	0.0705983	0.306922	0.396801	0.277075	0.323188	0.225244	0.284022	0.0361381
LK030	0.208901	0.173935	0.241356	0.215863	0.0151093	0.22339	0.165179	0.134132	0.092169	0.141361	0.176139	0.322571	0.143261	0.110583	0.0728274	0.152078	0.309214	0.110972	0.195358	0.155329	0.0830071	0.137279	0.0513283	0.0971281	0.234252	0.223366	0.137127	0.214655	1.80868	0.211282	-0.0855926	0.0638346	0.15277	0.103726	0.227656	0.0755531	0.198398	0.124153	0.103353	0.262005	0.124202	0.115075	0.0324562	0.267339	0.078782	0.240042	0.114629	0.0712663	-0.0148503
LK031	0.363105	0.339251	0.265986	0.267047	0.301419	0.441066	0.352042	0.41123	0.283727	0.127896	0.388246	0.428423	0.0600948	0.291529	0.243908	0.321215	0.365556	0.235555	0.420851	0.360303	0.421267	0.355963	0.253012	0.346601	0.205112	0.336115	0.300566	0.243615	0.211282	1.56611	0.0500883	0.0352184	0.0984019	0.195241	0.351031	0.317829	0.329412	0.144962	0.209183	0.231001	0.157013	0.126553	0.452999	0.408184	0.461477	0.49511	0.163809	0.250037	0.0535583
LK032	0.152071	0.110658	0.00856396	0.228678	0.670668	0.0137534	-0.0548611	-0.00295375	0.042469	-0.226541	0.0918222	0.0823658	0.342506	0.144672	0.658366	0.020664	0.332534	-0.00576583	0.0434863	0.547431	0.0163472	0.0360874	0.189761	0.0890958	0.115597	0.134863	0.115128	0.0269384	-0.0855926	0.0500883	1.72795	-0.039424	0.19651	-0.202189	0.0194686	0.551787	0.0103705	-0.0506385	0.0245158	-0.00129211	0.261764	0.279047	0.356306	-0.0219477	0.0387919	0.0221875	0.261607	0.495306	0.809011
LK033	0.0199981	0.114885	0.12565	-0.0180377	0.023958	0.0714847	0.365315	0.135459	0.066066	0.0207557	0.155143	0.14854	0.02969	-0.0509182	0.0336998	0.0231086	0.0134275	-0.0140573	0.189912	0.0095651	0.00993142	0.0813417	0.0660252	0.109007	0.0114291	-0.00681875	-0.0278948	0.269415	0.0638346	0.0352184	-0.039424	2.40517	0.0350801	-0.0669997	0.0290222	0.0768616	0.0589475	-0.0218478	0.383378	0.135286	-0.034299	-0.0249517	0.0202579	0.152095	0.178978	0.139126	0.0938254	0.101677	-0.0680974
LK034	0.14232	0.285223	0.041642	0.131495	0.264355	0.0248959	0.00877492	0.0503871	0.120127	0.165541	0.0884068	0.176035	0.242945	0.239207	0.261293	0.151057	0.248282	0.133262	-0.0334009	0.186491	-0.0623169	0.0966098	0.16306	0.218636	0.144107	0.385035	0.220414	0.155712	0.15277	0.0984019	0.19651	0.0350801	1.71395	-0.0175478	0.18725	0.257198	0.158405	-0.0890415	0.162144	0.0315234	0.267765	0.208196	0.285546	0.103779	0.0396331	-0.0490474	0.294549	0.289797	0.0929527
LK035	0.400084	0.0324391	0.147978	0.0154503	0.0619822	0.448938	0.0809803	0.227297	0.459552	0.0829251	0.254519	0.110819	0.144289	0.506001	0.0405212	0.614898	0.203773	0.782239	0.0382206	0.109521	0.531131	0.347838	0.182903	0.195785	0.0696008	0.310591	0.222331	0.151868	0.103726	0.195241	-0.202189	-0.0669997	-0.0175478	1.98474	0.558913	0.0845428	0.634473	0.0434893	0.254067	0.0689076	0.357175	-0.0967598	0.143726	0.391899	0.204906	0.311907	0.0135769	0.163296	-0.0804544
LK036	0.755013	0.206981	0.247415	0.174037	0.339482	0.772425	0.273472	0.278544	0.736849	0.0390598	0.39827	0.302402	0.435689	0.926912	0.357953	0.754496	0.399669	0.80624	0.288859	0.214407	0.56546	0.522986	0.432725	0.343374	0.215066	0.664736	0.293806	0.330382	0.227656	0.351031	0.0194686	0.0290222	0.18725	0.558913	1.57419	0.354124	0.716012	0.0976224	0.30438	0.254898	0.571281	0.0502937	0.525786	0.480343	0.365405	0.475653	0.155552	0.47358	0.12763
LK037	0.291618	0.290902	0.167465	0.581035	1.22401	0.322826	0.19871	0.239743	0.414399	0.105957	0.384828	0.35688	0.124666	0.472199	0.799385	0.35828	0.512183	0.295555	0.349568	0.674166	0.365933	0.296707	0.747583	0.329167	0.26016	0.414085	0.423706	0.291066	0.0755531	0.317829	0.551787	0.0768616	0.257198	0.0845428	0.354124	1.62744	0.351964	0.0916323	0.450767	0.15553	0.281349	0.611891	0.675444	0.369841	0.323512	0.326021	0.410484	1.36005	0.590222
LK038	0.520785	0.268311	0.308385	0.14916	0.307634	0.698877	0.314371	0.330807	0.95999	0.150196	0.394439	0.389334	0.399808	0.564537	0.217873	1.37698	0.375926	0.677183	0.312944	0.22455	0.676058	0.633903	0.421582	0.348585	0.251906	0.595107	0.447159	0.325096	0.198398	0.329412	0.0103705	0.0589475	0.158405	0.634473	0.716012	0.351964	1.57222	0.132934	0.393296	0.17934	0.592853	0.0207158	0.40746	0.595091	0.398756	0.533832	0.195114	0.406986	-0.0128883
LK039	0.160228	0.139261	0.119272	0.115372	0.0917756	0.21461	0.147842	0.20589	0.209939	0.114889	0.395128	0.162818	-0.0907393	0.0105178	0.0870936	0.157497	0.159892	0.060228	0.0758135	0.0456171	0.161151	0.0902131	0.0895481	0.22048	0.168094	0.0337912	0.222681	0.0944467	0.124153	0.144962	-0.0506385	-0.0218478	-0.0890415	0.0434893	0.0976224	0.0916323	0.132934	1.78379	0.0469899	0.0672003	0.101498	0.0404476	0.135113	0.20648	0.121582	0.195458	0.0530781	0.0873343	-0.0896604
LK040	0.254951	0.149063	0.122375	0.20096	0.456658	0.332967	0.226128	0.276747	0.558779	0.107061	0.240252	0.121741	0.225887	0.236399	0.420066	0.460427	0.102994	0.272426	0.3319	0.174872	0.302003	0.414923	0.45347	0.187467	0.00896368	0.201482	0.144436	0.169211	0.103353	0.209183	0.0245158	0.383378	0.162144	0.254067	0.30438	0.450767	0.393296	0.0469899	2.4684	0.14736	0.160018	0.817522	0.236253	0.26173	0.29393	0.323158	0.207251	0.419112	0.119504
LK041	0.217119	0.210214	0.227072	0.444647	0.146756	0.223485	0.188918	0.505477	0.19543	0.0507482	0.271392	0.418973	0.00371047	0.166626	0.20741	0.156261	0.520265	0.159249	0.146884	0.273742	0.210236	0.0988286	0.184811	0.27796	0.740761	0.191205	0.227033	0.161201	0.262005	0.231001	-0.00129211	0.135286	0.0315234	0.0689076	0.254898	0.15553	0.17934	0.0672003	0.14736	1.63419	0.115802	0.0513966	0.117832	0.238776	0.321382	0.230977	0.193138	0.138503	0.0122071
LK042	0.398443	0.207583	0.115886	0.136346	0.225379	0.512973	0.190471	0.240373	0.449608	0.0261234	0.296639	0.262802	0.327184	0.451721	0.243423	0.593369	0.198851	0.403674	0.117822	0.154402	0.419698	0.175767	0.188041	0.290848	0.127523	0.373343	0.367885	0.23841	0.124202	0.157013	0.261764	-0.034299	0.267765	0.357175	0.571281	0.281349	0.592853	0.101498	0.160018	0.115802	1.65582	0.0625205	0.244058	0.461558	0.253428	0.500507	0.117406	0.240606	0.0662181
LK043	0.0772078	0.328829	0.0761093	0.367057	0.688078	0.0681463	0.11421	0.105069	0.21141	0.182573	0.134742	0.182744	0.0535693	0.102922	0.606454	0.0580782	0.257791	0.0135171	0.146964	0.463362	0.0822141	0.128364	0.343056	0.0731016	0.114901	0.2122	0.185092	0.0705983	0.115075	0.126553	0.279047	-0.0249517	0.208196	-0.0967598	0.0502937	0.611891	0.0207158	0.0404476	0.817522	0.0513966	0.0625205	1.73878	0.395539	0.114929	0.183824	0.10885	0.535956	0.519753	0.338014
LK044	0.463485	0.372612	0.268375	0.3699	0.781769	0.692866	0.178201	0.259377	0.448523	0.0218569	0.247802	0.388432	0.179163	0.540118	0.65984	0.462895	0.399441	0.532051	0.275752	0.578423	0.324328	0.613581	0.525324	0.299725	0.192966	0.688001	0.276118	0.306922	0.0324562	0.452999	0.356306	0.0202579	0.285546	0.143726	0.525786	0.675444	0.40746	0.135113	0.236253	0.117832	0.244058	0.395539	1.63527	0.460866	0.286475	0.355439	0.237118	0.690853	0.388816
LK045	0.422426	0.379913	0.318576	0.290927	0.302511	0.695549	0.309115	0.480891	0.618426	0.0923313	0.345889	0.528386	0.290023	0.41978	0.292305	0.60554	0.389696	0.514931	0.23144	0.36886	0.483912	0.390048	0.358142	0.346347	0.382393	0.469749	0.335048	0.396801	0.267339	0.408184	-0.0219477	0.152095	0.103779	0.391899	0.480343	0.369841	0.595091	0.20648	0.26173	0.238776	0.461558	0.114929	0.460866	1.60397	0.335986	0.67884	0.221418	0.273871	-0.000503503
LK046	0.257584	0.197499	0.451727	0.200415	0.326999	0.396379	0.283612	0.559418	0.369098	0.251401	0.474105	0.412114	0.131494	0.207241	0.308852	0.391714	0.332412	0.269363	0.335016	0.252578	0.42805	0.271442	0.20987	0.375959	0.212035	0.276439	0.397461	0.277075	0.078782	0.461477	0.0387919	0.178978	0.0396331	0.204906	0.365405	0.323512	0.398756	0.121582	0.29393	0.321382	0.253428	0.183824	0.286475	0.335986	1.71383	0.514121	0.144988	0.307485	0.0627876
LK047	0.439928	0.276501	0.422149	0.139674	0.355677	0.671212	0.364452	0.411311	0.492858	0.107575	0.342069	0.422561	0.124231	0.447441	0.319814	0.513094	0.258737	0.488693	0.364502	0.335715	0.601406	0.387102	0.229671	0.352371	0.231438	0.383143	0.304433	0.323188	0.240042	0.49511	0.0221875	0.139126	-0.0490474	0.311907	0.475653	0.326021	0.533832	0.195458	0.323158	0.230977	0.500507	0.10885	0.355439	0.67884	0.514121	1.69684	0.149006	0.301359	0.0466789
LK048	0.17607	0.233789	0.119724	0.362765	0.479135	0.162408	0.0990273	0.257831	0.173794	0.214292	0.126985	0.244457	0.0764521	0.0938932	0.504605	0.192917	0.288283	0.18867	0.0606518	0.583392	0.0935158	0.100461	0.232996	0.1968	0.347616	0.155421	0.160962	0.225244	0.114629	0.163809	0.261607	0.0938254	0.294549	0.0135769	0.155552	0.410484	0.195114	0.0530781	0.207251	0.193138	0.117406	0.535956	0.237118	0.221418	0.144988	0.149006	1.59935	0.383813	0.233943
LK049	0.382287	0.2893	0.150491	0.514343	1.05857	0.341682	0.174057	0.236605	0.485066	0.0929771	0.40464	0.306604	0.204868	0.605974	0.807501	0.422252	0.482306	0.441065	0.311625	0.564475	0.35122	0.323703	0.726649	0.272252	0.222006	0.47382	0.397753	0.284022	0.0712663	0.250037	0.495306	0.101677	0.289797	0.163296	0.47358	1.36005	0.406986	0.0873343	0.419112	0.138503	0.240606	0.519753	0.690853	0.273871	0.307485	0.301359	0.383813	1.70484	0.589652
LK050	0.15967	0.0426518	0.0204074	0.324603	0.699523	0.0284774	-0.0432915	0.0620531	-0.0395483	-0.105387	0.0522373	0.12266	0.217381	0.236337	0.642571	-0.00132457	0.198472	0.0559587	0.165396	0.44079	0.0247218	0.223852	0.224907	0.0518139	0.0261271	0.166029	0.0991134	0.0361381	-0.0148503	0.0535583	0.809011	-0.0680974	0.0929527	-0.0804544	0.12763	0.590222	-0.0128883	-0.0896604	0.119504	0.0122071	0.0662181	0.338014	0.388816	-0.000503503	0.0627876	0.0466789	0.233943	0.589652	1.83488
LK051	0.125204	0.162022	0.168878	0.394073	0.828396	0.182955	0.0589297	0.2431	0.152213	0.00136893	0.256864	0.201643	0.0862072	0.361287	1.06824	0.131902	0.402324	0.111138	0.180792	0.708685	0.19486	0.0861214	0.406623	0.230652	0.23655	0.340121	0.213394	0.17955	0.0623921	0.117257	0.649066	0.0326406	0.161785	-0.00805135	0.235191	0.679789	0.0968204	0.0274116	0.255498	0.12759	0.222863	0.446438	0.450612	0.153956	0.173234	0.176383	0.359081	0.585397	1.02808
LK052	0.498619	0.135392	0.357525	0.122573	0.187674	0.783731	0.112738	0.233551	0.593558	0.137573	0.246369	0.218574	0.60482	0.465597	0.207507	0.686725	0.154302	0.767019	0.113437	0.0742339	0.502362	1.14688	0.781137	0.211509	0.0975899	0.510382	0.190249	0.223304	0.0855915	0.35342	0.110982	0.0444501	-0.0419138	0.578103	0.596686	0.173794	0.659106	0.102836	0.299442	0.0584634	0.379192	-0.0238424	0.509808	0.574254	0.325322	0.43342	0.133067	0.246709	0.0740745
LK053	0.0786322	0.014723	0.0565415	0.175994	0.312388	-0.00672554	0.0654193	-0.0324872	-0.0322154	0.0474988	0.0543813	-0.0535655	-0.0330988	-0.0248551	0.392288	-0.0213114	0.118708	-0.0282962	-0.0288989	0.247853	-0.0647196	-0.0342313	0.164382	0.0548707	0.129543	-0.0850683	-0.02268	0.00187412	0.150924	0.0235071	0.277353	0.0145099	0.147472	-0.134334	0.0396028	0.222244	-0.0142804	-0.000442487	0.174617	0.0473858	-0.032016	0.41642	0.107551	-0.0136958	0.0174246	0.0955412	0.360541	0.205756	0.372024
LK054	0.16097	0.22656	0.478461	0.0677259	0.100872	0.175541	0.330106	0.318187	0.160315	0.414816	0.320918	0.333285	-0.0803368	0.119866	0.0825316	0.27044	0.102621	0.0697106	0.135538	0.0791089	0.398101	0.0506117	0.0618916	0.381936	0.126468	0.0997078	0.453828	0.286397	0.152077	0.24392	-0.135271	0.178853	-0.0509376	0.172277	0.106665	0.0726993	0.262598	0.231572	0.138316	0.195934	0.267498	0.0473935	0.0437979	0.229487	0.469551	0.19407	0.21286	-0.00575275	-0.10606
LK055	0.538854	0.215196	0.250153	0.09508	0.364473	0.650818	0.303074	0.313921	0.600286	0.000590142	0.314317	0.300819	0.48817	0.548024	0.267232	0.618432	0.177426	0.59074	0.224168	0.125454	0.413684	0.454187	0.353423	0.225488	0.112643	0.511563	0.220553	0.271427	0.0931335	0.330237	0.118698	0.0113354	0.132885	0.293744	0.792602	0.360025	0.584914	0.0853594	0.241489	0.167994	0.442835	0.0506029	0.570852	0.434975	0.284732	0.376993	0.138685	0.469514	0.0858906
LK056	0.236199	0.306841	0.111777	0.338595	0.832557	0.208203	0.00757127	0.203038	0.200693	-0.0548463	0.246924	0.368565	0.361788	0.352088	0.920518	0.247019	0.536276	0.211442	0.154565	0.709811	0.180094	0.272581	0.386389	0.250015	0.252221	0.315873	0.291295	0.17009	0.0623757	0.178805	0.896598	0.0369739	0.285927	0.0133721	0.274262	0.702627	0.220643	-0.0143405	0.193223	0.144898	0.227153	0.40599	0.454495	0.21148	0.201117	0.217917	0.447657	0.62131	0.677287
LK057	0.470625	0.172829	0.283757	0.0994735	0.231465	0.775541	0.160046	0.235369	0.512389	0.0259919	0.255547	0.255196	0.097474	0.482491	0.212319	0.670329	0.278362	0.807215	0.0350681	0.0989623	0.568514	1.17654	0.818257	0.279254	0.136463	0.545645	0.307178	0.242288	0.0103111	0.27064	-0.0932894	0.0377753	0.0529896	0.615058	0.626824	0.232717	0.665532	0.11096	0.323993	0.0665444	0.432119	0.0384747	0.551836	0.498456	0.312579	0.422052	0.130321	0.270688	-0.0938242
LK058	0.498435	0.202179	0.146413	0.0457525	0.216883	0.610194	0.164108	0.161997	0.616456	0.0417913	0.17166	0.239691	0.686334	0.522807	0.244973	0.694215	0.23276	0.726058	0.169297	0.149161	0.444787	0.87386	0.324185	0.150105	0.150022	0.5118	0.231502	0.162326	0.0864	0.169797	0.278065	0.00212101	0.067117	0.443726	0.619385	0.242267	0.708619	-0.0265601	0.252187	0.114087	0.378452	0.131405	0.400448	0.357471	0.198084	0.337237	0.241061	0.391827	0.205934
LK059	0.448293	0.124254	0.231856	0.375026	0.670177	0.37278	0.0744262	0.286099	0.369785	0.105382	0.387795	0.223928	0.14588	0.416235	0.86483	0.336429	0.420128	0.378531	0.112655	0.466654	0.344253	0.193927	0.53005	0.365759	0.384211	0.388817	0.249999	0.306507	0.102571	0.215318	0.366511	-0.0233565	0.121095	0.0820273	0.457518	0.603574	0.270987	0.122684	0.355287	0.295284	0.298167	0.489297	0.449539	0.298407	0.308072	0.289749	0.486443	0.68942	0.324416
LK060	0.425351	0.15007	0.201943	0.153745	0.294521	0.620573	0.113299	0.129173	0.519385	0.0363974	0.218223	0.237092	0.334419	0.566389	0.20345	0.658597	0.31734	0.732366	0.111933	0.0808989	0.446285	1.3256	0.909679	0.205048	0.141078	0.615323	0.389729	0.178283	-0.009038	0.203138	0.109434	-0.0181916	0.0367877	0.57958	0.544506	0.342241	0.670939	-0.0284182	0.348475	0.0641505	0.411905	0.0785089	0.50283	0.401847	0.208409	0.340325	0.0748702	0.413373	0.103222
LK061	0.300964	0.243225	0.231393	0.550346	1.07378	0.367875	0.138448	0.351736	0.316033	0.129641	0.423545	0.32382	0.127232	0.333362	0.905995	0.244009	0.448403	0.309524	0.22113	0.793791	0.347702	0.219613	0.446956	0.362054	0.323388	0.250792	0.365444	0.302499	0.102973	0.354615	0.478831	0.0316365	0.152404	0.107066	0.317797	0.95969	0.239601	0.0986218	0.37766	0.176723	0.288728	0.547986	0.531209	0.381711	0.390407	0.444981	0.55582	0.829634	0.487508
LK062	0.208433	0.269541	0.187496	0.59719	1.19241	0.246985	0.128437	0.196096	0.220024	0.0343725	0.332859	0.325242	0.0766318	0.464991	1.08423	0.221475	0.493073	0.180531	0.264264	0.890116	0.200894	0.230813	0.577349	0.313712	0.278268	0.308948	0.33149	0.154509	0.0613304	0.310674	0.744369	0.0316187	0.202354	-0.000594176	0.227514	1.01217	0.201405	0.0132677	0.380265	0.104928	0.118797	0.641709	0.821187	0.18334	0.276965	0.267104	0.45947	0.958766	0.7533
LK063	-0.275253	-0.114125	-0.149311	-0.216779	-0.239371	-0.35508	-0.21754	-0.202002	-0.224976	-0.179739	-0.242572	-0.217044	-0.203636	-0.22756	-0.233071	-0.251568	-0.183949	-0.266225	-0.109561	-0.150246	-0.284764	-0.396525	-0.299092	-0.207613	-0.209388	-0.208066	-0.123133	-0.266763	-0.204506	-0.188524	0.182794	-0.251967	0.0906337	-0.297328	-0.261597	-0.216095	-0.233442	-0.174546	-0.35476	-0.163129	-0.109807	-0.140966	-0.241202	-0.270762	-0.219293	-0.292651	-0.156129	-0.242741	0.0997455
LK064	-0.129518	-0.184076	-0.270574	-0.265144	-0.185088	-0.386644	-0.266974	-0.241653	-0.293456	-0.35408	-0.319574	-0.248275	0.10987	-0.109789	-0.213051	-0.276722	-0.172645	-0.109029	-0.149506	-0.153982	-0.259903	-0.213055	-0.304136	-0.322348	-0.312621	-0.172289	-0.269609	-0.338503	-0.166957	-0.311404	0.658724	-0.270852	0.0358549	-0.293954	-0.205551	-0.16487	-0.258818	-0.26287	-0.314893	-0.229887	0.0132334	-0.148863	-0.227749	-0.375757	-0.292613	-0.363298	-0.196647	-0.117087	0.741215
LK065	-0.28812	-0.209045	-0.327177	-0.238139	-0.292144	-0.443176	-0.392128	-0.261446	-0.33461	-0.286068	-0.358468	-0.313237	-0.1112	-0.32448	-0.270023	-0.362934	-0.276309	-0.233244	-0.205829	-0.191237	-0.389323	-0.460991	-0.397625	-0.328903	-0.251591	-0.276144	-0.206309	-0.374241	-0.296433	-0.347339	0.15502	-0.36761	0.0639535	-0.364429	-0.33683	-0.273973	-0.363052	-0.187173	-0.424819	-0.280362	-0.207415	-0.201997	-0.32275	-0.370297	-0.323742	-0.436457	-0.17985	-0.227	0.298136
LK066	-0.246153	-0.251372	-0.0953468	-0.189707	-0.349168	-0.279258	-0.18894	-0.190994	-0.212318	-0.130449	-0.202362	-0.144765	-0.186372	-0.328647	-0.309241	-0.287193	-0.202942	-0.201692	-0.165335	-0.287059	-0.267133	-0.357958	-0.349643	-0.228801	-0.179152	-0.226791	-0.211736	-0.229654	-0.0958545	-0.111571	-0.185425	-0.119029	-0.15618	-0.196827	-0.175052	-0.332985	-0.297175	-0.131034	-0.34922	-0.0788682	-0.196805	-0.221365	-0.30309	-0.211999	-0.167034	-0.217459	-0.182859	-0.385069	-0.0462117
LK067	-0.241943	-0.223469	-0.259264	-0.205076	-0.410101	-0.339331	-0.16875	-0.170727	-0.386506	-0.119115	-0.286795	-0.302697	-0.235826	-0.456132	-0.393445	-0.394884	-0.313458	-0.351914	-0.201416	-0.311472	-0.309411	-0.403281	-0.390493	-0.271376	-0.14835	-0.325017	-0.323785	-0.30675	-0.126993	-0.247633	-0.11741	-0.151236	-0.170756	-0.254655	-0.337481	-0.385134	-0.38291	-0.0487848	-0.358857	-0.12614	-0.154683	-0.279822	-0.391433	-0.299332	-0.267123	-0.231347	-0.226648	-0.399416	-0.0452237
LK068	-0.183445	-0.238868	-0.26431	-0.140198	-0.30778	-0.363303	-0.273586	-0.211071	-0.324099	-0.265947	-0.31176	-0.31324	-0.103735	-0.318241	-0.282817	-0.348379	-0.24495	-0.163104	-0.192928	-0.211379	-0.300799	-0.384194	-0.336531	-0.295919	-0.164558	-0.319132	-0.314096	-0.315467	-0.148225	-0.241369	0.130143	-0.183256	-0.069545	-0.256345	-0.248444	-0.300187	-0.357078	-0.143909	-0.324868	-0.156527	-0.149479	-0.187757	-0.298779	-0.290166	-0.279804	-0.294761	-0.186517	-0.253678	0.142041
LK069	-0.222649	-0.175654	-0.291144	-0.208834	-0.211924	-0.386236	-0.29321	-0.179155	-0.267636	-0.23558	-0.32749	-0.267746	-0.222512	-0.235978	-0.198476	-0.317456	-0.19103	-0.158933	-0.156166	-0.129991	-0.333712	-0.466943	-0.344936	-0.308083	-0.19193	-0.198451	-0.166507	-0.354455	-0.239919	-0.284067	0.118829	-0.312065	-0.065051	-0.339617	-0.297422	-0.236353	-0.314385	-0.168609	-0.387658	-0.261933	-0.299023	-0.127554	-0.241284	-0.325126	-0.286845	-0.390693	-0.139738	-0.170097	0.330997
LK070	-0.275151	-0.234857	-0.359604	-0.137862	-0.223611	-0.461467	-0.394778	-0.221422	-0.361631	-0.28079	-0.382303	-0.306805	-0.143834	-0.31462	-0.24217	-0.405915	-0.252691	-0.234761	-0.146026	-0.216128	-0.409688	-0.456018	-0.346993	-0.356026	-0.262896	-0.261473	-0.226849	-0.392062	-0.27522	-0.31119	0.167317	-0.309208	0.0260951	-0.38228	-0.326637	-0.227238	-0.405534	-0.20108	-0.343189	-0.291267	-0.237374	-0.11466	-0.248498	-0.396444	-0.313842	-0.463186	-0.182702	-0.157572	0.290655
LK071	-0.233992	-0.166825	-0.166252	-0.20588	-0.425569	-0.335713	-0.178031	-0.145597	-0.32049	-0.271039	-0.238508	-0.257168	-0.0598877	-0.359786	-0.389261	-0.336073	-0.289448	-0.226397	-0.176116	-0.318395	-0.295529	-0.423556	-0.395345	-0.307467	-0.214103	-0.310508	-0.333375	-0.336008	-0.116292	-0.22404	-0.0716231	-0.10913	-0.138512	-0.2335	-0.279526	-0.412446	-0.317397	-0.0783533	-0.236033	-0.0889656	-0.0893994	-0.189182	-0.420414	-0.258797	-0.256973	-0.263301	-0.234469	-0.439181	-0.0972749
LK072	-0.246982	-0.150149	-0.128227	0.0365635	-0.243206	-0.177089	-0.151	-0.0636341	-0.235767	-0.0303646	-0.136849	-0.137284	-0.0073184	-0.263403	-0.211594	-0.222209	0.00294125	-0.181523	-0.108045	-0.145104	-0.229716	-0.233152	-0.217017	-0.247625	0.0475549	-0.198937	-0.250262	-0.0709297	0.0712182	-0.100657	-0.124054	0.103732	0.0853219	-0.111816	-0.216356	-0.234847	-0.200112	-0.123275	-0.0785377	0.0884094	-0.00592472	-0.104396	-0.234388	-0.170188	-0.151156	-0.155441	-0.110568	-0.200965	-0.168853
LK073	-0.269581	-0.212254	-0.332256	-0.161554	-0.215506	-0.439696	-0.366143	-0.251469	-0.341184	-0.275167	-0.362597	-0.350192	-0.191186	-0.317469	-0.268403	-0.392128	-0.237552	-0.231767	-0.139467	-0.181699	-0.399643	-0.437294	-0.32017	-0.335496	-0.235942	-0.294318	-0.213184	-0.415777	-0.270306	-0.276659	0.166874	-0.356176	0.0147471	-0.378499	-0.322081	-0.202467	-0.391717	-0.188958	-0.357905	-0.27117	-0.218525	-0.117327	-0.248881	-0.387229	-0.299003	-0.444738	-0.206837	-0.152417	0.264421
LK074	-0.26983	-0.177497	-0.357246	-0.118332	-0.272671	-0.399573	-0.305816	-0.273198	-0.313736	-0.278003	-0.34476	-0.268926	-0.123109	-0.264755	-0.264941	-0.333508	-0.210505	-0.182991	-0.0996765	-0.210225	-0.340011	-0.403052	-0.36459	-0.326325	-0.175273	-0.282269	-0.178403	-0.296232	-0.221863	-0.225644	-0.0111305	-0.205412	0.0407968	-0.313603	-0.330665	-0.274335	-0.320244	-0.206825	-0.124374	-0.137839	-0.274508	-0.128148	-0.229511	-0.334237	-0.367247	-0.390791	-0.176034	-0.219696	0.0398156
LK075	0.183123	0.1333	0.111126	0.0277656	0.0994909	0.291505	0.273993	0.207637	0.216454	0.22192	0.121804	0.181676	0.0236417	0.147064	0.064406	0.15306	0.0350139	0.141062	0.148018	0.0971185	0.28543	0.148774	-0.0121398	0.173826	0.00114139	0.126459	0.0672455	0.20267	0.119306	0.519033	-0.134693	0.156512	-0.0945779	0.124421	0.165569	0.13705	0.136689	0.0668079	0.0657583	0.06905	-0.0175569	-0.0718337	0.266905	0.235651	0.340246	0.376405	0.0203656	0.119349	-0.127123
LK076	-0.00814527	0.169788	0.0370119	0.0101426	-0.126637	-0.132278	0.0600623	0.0530431	-0.146558	0.108251	-0.0480631	0.15735	-0.0174963	-0.104873	-0.119898	-0.14619	0.0184092	-0.0508675	0.00129345	0.0126366	-0.0983125	-0.136019	-0.185925	0.0421647	0.0128558	-0.0432214	-0.0171514	0.045428	0.0156023	0.0820002	0.0145029	-0.0150042	0.0176734	-0.0562616	-0.135814	-0.0811198	-0.143145	0.080676	-0.119471	0.12727	-0.00250429	0.0586924	-0.0573229	-0.0101767	0.0278346	-0.0242823	0.0798894	-0.0652533	-0.0892196
LK077	-0.184108	-0.232684	-0.0776034	-0.18074	-0.321304	-0.310108	-0.17551	-0.243435	-0.283452	-0.0715143	-0.260265	-0.242259	0.0239285	-0.354378	-0.347994	-0.30237	-0.270904	-0.266141	-0.17259	-0.291419	-0.290956	-0.3565	-0.384306	-0.230998	-0.152579	-0.274496	-0.257559	-0.264693	-0.137041	-0.185178	0.00323279	-0.116472	-0.00548178	-0.202414	-0.268436	-0.329095	-0.294034	-0.138897	-0.247912	-0.124522	0.0222408	-0.170065	-0.343744	-0.263316	-0.189363	-0.232529	-0.276031	-0.333638	0.0697328
LK078	-0.347342	-0.175962	-0.26967	-0.28593	-0.310327	-0.439451	-0.288879	-0.27725	-0.33368	-0.210939	-0.364734	-0.298239	-0.180723	-0.430156	-0.330559	-0.371845	-0.29799	-0.405727	-0.15635	-0.238451	-0.425329	-0.406739	-0.406711	-0.410716	-0.27445	-0.277062	-0.215518	-0.452142	-0.20839	-0.228018	0.118531	-0.292856	-0.000240509	-0.378577	-0.390815	-0.30638	-0.372307	-0.178732	-0.333768	-0.309372	-0.177818	-0.0677559	-0.298261	-0.337677	-0.36263	-0.390167	-0.249917	-0.340613	0.159403
LK079	0.107269	-0.00294037	0.00685967	0.0863018	-0.0447433	0.35203	0.0647325	-0.032148	0.280355	-0.047483	0.070817	-0.0664363	0.1649	0.159629	0.00152666	0.265151	0.0236904	0.244054	0.0687623	-0.0326463	0.00707235	0.302784	0.0998734	-0.0223279	0.0864353	0.276224	0.0317755	-0.0724862	-0.0700296	-0.0427855	-0.113844	-0.119419	0.0122125	0.053417	0.352992	-0.0470261	0.240116	0.0682303	-0.0138263	0.0267002	0.00322255	-0.0337236	0.28579	-0.0332734	-0.0139273	-0.0554989	-0.0333548	0.0232766	-0.123864
LK080	-0.0621697	-0.110137	-0.2348	-0.134999	-0.160808	0.0531742	-0.12153	-0.0626727	0.0901823	-0.0730109	-0.159871	-0.101037	0.330334	-0.133864	-0.164066	0.132465	-0.128574	0.0578097	0.0269661	-0.0773584	-0.12932	0.155017	-0.0907981	-0.223044	-0.168002	0.00981427	-0.165097	-0.165555	-0.113683	-0.0299516	0.21222	-0.120999	-0.0208605	-0.020647	0.0480863	-0.112607	0.110112	0.0345425	-0.0585455	-0.116104	0.0189453	-0.122046	-0.00669319	-0.0437702	-0.120658	-0.146389	-0.067294	-0.132165	0.106065
LK081	-0.231032	-0.112417	-0.0736818	-0.0513837	-0.256513	-0.247599	-0.13098	-0.186198	-0.185139	-0.0646959	-0.263649	-0.114326	-0.0398747	-0.330357	-0.24799	-0.197636	-0.0957099	-0.236892	-0.197591	-0.184948	-0.250767	-0.356457	-0.297696	-0.15845	-0.0489692	-0.158716	-0.123829	-0.165655	-0.103182	-0.15551	-0.0584238	-0.134571	0.0333059	-0.155424	-0.248388	-0.227963	-0.189602	-0.124757	-0.244313	-0.00247348	0.140194	-0.0754374	-0.189716	-0.161705	-0.155988	-0.207146	-0.0769877	-0.282	-0.121767
LK082	-0.25333	-0.222643	-0.19188	-0.26027	-0.400987	-0.320429	-0.190041	-0.214978	-0.303898	-0.186337	-0.315114	-0.28792	-0.208493	-0.35612	-0.424167	-0.332896	-0.31737	-0.281057	-0.219354	-0.342802	-0.209483	-0.364086	-0.326836	-0.23064	-0.14963	-0.303254	-0.243959	-0.222597	-0.13182	-0.258016	-0.182286	-0.0836127	-0.179756	-0.241249	-0.30785	-0.370686	-0.316474	-0.123184	-0.276418	-0.131891	-0.189532	-0.266371	-0.374606	-0.300935	-0.310469	-0.291366	-0.189148	-0.358456	-0.181867
LK083	0.23676	0.121493	0.0776268	0.00283295	0.0337838	0.268866	0.0614947	0.0706124	0.114083	0.117176	0.0844934	0.0707117	0.0565213	0.0843916	0.119243	0.210262	0.0259318	0.136639	0.109911	0.0752989	0.0869581	0.249072	0.0457238	0.0421405	0.116449	0.127403	0.0414394	0.0122804	-0.00426586	0.14643	0.0107929	-0.0548017	0.0131086	-0.00759263	0.217259	0.0186415	0.199496	-0.00436234	-0.0215657	0.0422053	0.110535	0.0202151	0.145494	0.110005	0.173264	0.180257	0.126683	-0.0147461	0.0219713
LK084	0.0986135	0.0321976	0.127762	-0.0762826	0.0965353	0.238475	0.12679	0.0716707	0.232818	0.0181032	0.066626	0.069315	0.214432	0.16943	0.11219	0.379403	0.025751	0.164702	0.020335	0.0686214	0.157667	0.411325	0.260826	0.0545791	0.0666837	0.185293	0.106879	0.0354287	0.0403283	0.141049	0.0384024	-0.0724752	0.00476919	0.0952887	0.324025	0.105784	0.356436	0.0234702	0.086035	-0.0132608	0.064472	-0.00152927	0.275815	0.0692137	0.0862183	0.157226	0.023153	0.130845	0.0250563
LK085	-0.0431821	0.0610895	-0.067761	-0.0683645	0.0845785	-0.0341052	-0.0605411	-0.11517	0.0882277	-0.0772943	-0.0495438	-0.0247691	0.0124948	0.0550927	0.0641528	0.0605827	0.00440245	0.0642054	-0.00168566	-0.00545275	-0.00185555	0.136091	0.102823	-0.0885102	0.0253813	0.0549937	0.109828	-0.0833929	-0.0689865	-0.0415907	0.0208272	-0.136959	0.0703905	-0.0347651	0.0480005	0.0664449	0.0523277	0.00268009	0.0683124	-0.0528958	-0.0789271	0.197458	0.0593118	-0.00960493	-0.0189158	-0.0935258	-0.010916	0.0867297	-0.0859507
LK086	-0.289983	-0.204992	-0.249654	-0.164341	-0.278004	-0.394375	-0.322586	-0.24664	-0.316397	-0.211561	-0.34742	-0.326403	-0.195937	-0.366136	-0.228345	-0.334013	-0.241872	-0.271873	-0.241487	-0.120722	-0.384952	-0.338409	-0.320192	-0.339172	-0.206516	-0.279404	-0.230344	-0.345188	-0.207451	-0.286965	0.138411	-0.231524	-0.0515635	-0.386329	-0.369158	-0.334452	-0.335674	-0.0886505	-0.366915	-0.206709	-0.199859	-0.165598	-0.281378	-0.316874	-0.304758	-0.351076	-0.183917	-0.343496	0.00845893
LK087	-0.247678	-0.153508	-0.323876	-0.16816	-0.228663	-0.42679	-0.382381	-0.241462	-0.33367	-0.301928	-0.289849	-0.30321	-0.145913	-0.28906	-0.200783	-0.34348	-0.185701	-0.19327	-0.239814	-0.0616239	-0.355721	-0.467694	-0.435135	-0.275032	-0.147028	-0.257149	-0.0946868	-0.387887	-0.228701	-0.296435	0.183304	-0.35049	0.0319368	-0.359848	-0.327262	-0.298465	-0.346543	-0.143954	-0.485098	-0.22545	-0.182295	-0.150495	-0.285954	-0.340461	-0.303738	-0.35088	-0.14004	-0.257519	0.153819
LK088	-0.0991633	-0.0547663	-0.17378	-0.0703521	0.0530959	-0.154698	-0.129966	-0.0258472	-0.0984222	-0.102827	-0.00151578	0.0757054	-0.0981278	0.268856	0.00795173	-0.118551	0.0530735	-0.112688	0.491378	0.0150994	0.226842	-0.197656	-0.086693	-0.20122	-0.110642	-0.0314292	0.125965	-0.159098	-0.110706	-0.105872	0.0603311	-0.156048	-0.0618667	-0.115354	-0.0130183	-0.0214022	-0.112802	-0.115702	-0.221666	-0.067985	-0.116728	-0.0421973	-0.0244795	-0.068812	-0.00815856	-0.136564	-0.139027	0.0254287	0.241543
LK089	-0.344545	-0.284239	-0.261515	-0.272908	-0.512811	-0.382204	-0.261749	-0.302921	-0.377264	-0.221223	-0.347212	-0.417135	-0.174211	-0.509186	-0.474286	-0.404833	-0.413044	-0.360616	-0.313712	-0.370909	-0.400514	-0.491551	-0.488762	-0.36782	-0.23111	-0.414713	-0.355822	-0.402199	-0.253945	-0.368861	-0.0382693	-0.30177	-0.109061	-0.319281	-0.379472	-0.50681	-0.407961	-0.107958	-0.425767	-0.239436	-0.148431	-0.303935	-0.494807	-0.392573	-0.365709	-0.38368	-0.258865	-0.519149	-0.110254
LK091	0.188592	0.207037	0.188061	0.0356898	0.0108371	0.258251	0.296432	0.0881389	0.101387	0.0785425	0.171405	0.246426	-0.0759256	0.121821	-0.0106183	0.175948	0.0583897	0.205314	0.244882	0.059514	0.139439	0.0701809	0.0604467	0.185312	0.0285986	0.0889325	0.230644	0.2759	0.0765443	0.153076	-0.0983346	0.300412	-0.105678	0.122633	0.110334	0.0332988	0.210363	0.0159024	0.0509543	0.0412375	0.262183	-0.0597664	0.0799048	0.326304	0.193029	0.404617	0.0769436	0.0159352	-0.0948804
LK092	-0.317336	-0.223809	-0.303992	-0.173217	-0.283852	-0.290448	-0.304568	-0.278691	-0.252047	-0.144003	-0.331177	-0.339282	-0.274978	-0.348657	-0.328126	-0.299646	-0.218686	-0.259314	-0.0914157	-0.291645	-0.306916	-0.326556	-0.33738	-0.333233	-0.18297	-0.238499	-0.158768	-0.32445	-0.145887	-0.21269	-0.144565	-0.218991	-0.127915	-0.261583	-0.364884	-0.267223	-0.304474	-0.130758	-0.24959	-0.162569	-0.319456	-0.129967	-0.236661	-0.33732	-0.28119	-0.308867	-0.237237	-0.278049	-0.114471
LK093	-0.260747	-0.147886	-0.134648	-0.123636	-0.344126	-0.288609	-0.137399	-0.234489	-0.313829	-0.143373	-0.254583	-0.248111	-0.241798	-0.345657	-0.304966	-0.371506	-0.230497	-0.221239	-0.243309	-0.194588	-0.29548	-0.356372	-0.250995	-0.149059	-0.128216	-0.287032	-0.269244	-0.15594	0.0650135	-0.114662	-0.222058	-0.0266789	-0.126407	-0.191433	-0.274705	-0.326976	-0.349142	-0.155163	-0.17131	-0.0488766	-0.320308	-0.214321	-0.304971	-0.258949	-0.265638	-0.297549	-0.176303	-0.317951	-0.236414
LK094	-0.183095	-0.076288	-0.0811549	-0.091723	-0.238766	-0.186365	-0.0821754	-0.0575402	-0.182367	0.116299	-0.0959669	-0.0757143	-0.127542	-0.268766	-0.190104	-0.177007	-0.129121	-0.127052	-0.183246	-0.175487	-0.166676	-0.127329	-0.117509	-0.0653934	-0.0300047	-0.0699452	-0.0905782	0.0163582	0.0422411	-0.0774175	-0.230862	0.0221094	0.0131245	-0.124236	-0.218895	-0.255437	-0.203627	-0.153688	-0.118241	-0.0337009	-0.160649	-0.0444271	-0.200473	-0.118929	-0.120953	-0.134215	-0.128579	-0.244643	-0.154154
LK095	-0.369123	-0.128692	-0.183736	-0.247734	-0.382304	-0.40139	-0.341332	-0.22601	-0.29766	-0.0759494	-0.281025	-0.278654	-0.183338	-0.360916	-0.358197	-0.325705	-0.291255	-0.356526	-0.223477	-0.250359	-0.415207	-0.0593046	-0.174566	-0.346	-0.229263	-0.222108	-0.116075	-0.400743	-0.223019	-0.272363	-0.0322023	-0.274765	0.0551	-0.358517	-0.37717	-0.35891	-0.317251	-0.110314	-0.41014	-0.270853	-0.271821	-0.116473	-0.323673	-0.320878	-0.277772	-0.434469	-0.115037	-0.371569	-0.0329449
LK097	-0.126096	-0.277146	-0.329299	-0.191479	-0.287817	-0.321934	-0.306566	-0.254859	-0.295949	-0.321538	-0.304869	-0.300559	-0.258227	-0.137528	-0.305734	-0.280613	-0.217302	-0.0972462	-0.194836	-0.227222	-0.223046	-0.425951	-0.362961	-0.316926	-0.237169	-0.244464	-0.237937	-0.301159	-0.238889	-0.245381	-0.0264456	-0.23652	-0.221821	-0.214945	-0.186728	-0.307639	-0.261512	-0.169601	-0.295554	-0.142371	-0.229521	-0.214792	-0.300403	-0.34797	-0.265226	-0.27366	-0.275176	-0.244862	0.049474
LK098	-0.157215	-0.0512232	-0.293993	-0.0896772	-0.151638	-0.138276	-0.279419	-0.172475	-0.157331	-0.249587	-0.244762	-0.186012	-0.0544002	-0.0590798	-0.113787	-0.152095	-0.0889613	-0.0394373	-0.0325628	-0.0533378	-0.211165	-0.0645676	-0.238113	-0.308797	-0.173877	-0.106097	-0.118198	-0.363823	-0.118928	-0.0464782	0.0296423	-0.179483	0.00899531	-0.234031	-0.193122	-0.123234	-0.183474	-0.197394	-0.11671	-0.116002	-0.210762	-0.0345467	-0.0823562	-0.208872	-0.238544	-0.162468	-0.175767	-0.0884125	-0.0451596
LK099	-0.286178	-0.220237	-0.309534	-0.19915	-0.248991	-0.382458	-0.381164	-0.285309	-0.284597	-0.34878	-0.331195	-0.313152	-0.120997	-0.221259	-0.209865	-0.330176	-0.215621	-0.171919	-0.240785	-0.150296	-0.355285	-0.397519	-0.373098	-0.308052	-0.270888	-0.243706	-0.239823	-0.383954	-0.254463	-0.333226	0.163517	-0.276149	-0.0443483	-0.359889	-0.269526	-0.2455	-0.327974	-0.103986	-0.419244	-0.280988	-0.19462	-0.191435	-0.309869	-0.359892	-0.274026	-0.346563	-0.202209	-0.201981	0.222788
LK100	-0.25055	-0.284356	-0.29774	-0.219761	-0.318188	-0.352128	-0.28063	-0.229629	-0.340055	-0.272134	-0.3472	-0.336335	-0.114789	-0.172707	-0.321769	-0.326603	-0.339121	-0.21088	-0.181999	-0.277712	-0.291878	-0.355132	-0.339814	-0.341456	-0.236947	-0.319516	-0.335285	-0.321646	-0.17276	-0.282104	0.0792124	-0.241256	-0.122	-0.320973	-0.329376	-0.319726	-0.338646	-0.207739	-0.254007	-0.220379	-0.163272	-0.206115	-0.33188	-0.316133	-0.321135	-0.313881	-0.248746	-0.298729	0.116069
LK101	-0.24953	-0.161395	-0.278022	-0.155856	-0.213462	-0.378728	-0.306494	-0.23487	-0.27374	-0.355717	-0.336299	-0.297585	-0.105417	-0.283594	-0.212818	-0.341632	-0.19021	-0.186335	-0.247077	-0.0622956	-0.36241	-0.45074	-0.345083	-0.310115	-0.288866	-0.27411	-0.234004	-0.362556	-0.160808	-0.288746	0.253906	-0.232394	-0.102143	-0.352952	-0.321058	-0.15747	-0.346697	-0.118766	-0.410046	-0.25615	-0.116035	-0.144661	-0.276305	-0.3002	-0.305386	-0.328672	-0.165687	-0.124499	0.130042
LK102	-0.281987	-0.207527	-0.357259	-0.127486	-0.281344	-0.385376	-0.319478	-0.222435	-0.323441	-0.265694	-0.339578	-0.323405	-0.137874	-0.0676735	-0.240432	-0.344959	-0.238443	-0.184897	-0.101865	-0.216047	-0.274313	-0.333722	-0.350754	-0.345765	-0.168594	-0.269922	-0.186775	-0.309265	-0.202036	-0.252774	-0.0547102	-0.230326	-0.000203628	-0.336892	-0.35843	-0.316661	-0.350851	-0.17826	-0.158642	-0.148714	-0.285413	-0.122213	-0.236892	-0.31561	-0.35834	-0.322146	-0.206713	-0.25554	0.0147682
LK103	-0.241469	-0.186643	-0.29021	-0.23948	-0.156414	-0.334436	-0.282078	-0.233625	-0.264496	-0.306026	-0.344818	-0.264139	-0.0889453	-0.119012	-0.211812	-0.2413	-0.156512	-0.213043	-0.207123	-0.137469	-0.337668	-0.282462	-0.215386	-0.360976	-0.211544	-0.198194	-0.233279	-0.263221	-0.19391	-0.226311	0.233662	-0.150528	-0.0293754	-0.304291	-0.30917	-0.141906	-0.25515	-0.22652	-0.122022	-0.240775	-0.158339	-0.0718675	-0.0774379	-0.283072	-0.32239	-0.307956	-0.198063	-0.18941	0.155487
LK104	-0.135855	0.310832	0.00367637	0.194598	0.112653	-0.121075	0.0433569	-0.0397995	-0.0679456	0.0154258	0.036088	0.21255	0.149625	-0.026346	0.14861	-0.108395	0.17459	-0.162367	0.0218401	0.185408	-0.161252	0.0567847	-0.00723244	0.0967915	0.065085	0.0792639	0.0880335	-0.0208307	-0.00819065	0.0946013	0.115717	-0.0402811	0.285969	-0.215756	-0.146847	0.116728	-0.118496	-0.129991	0.0241897	0.0207981	0.00952305	0.205101	0.10678	0.0736634	-0.067821	-0.103102	0.0151979	0.0832915	0.0956893
LK105	-0.0792248	-0.0420995	-0.0141602	-0.0414588	-0.191784	-0.0856295	0.073135	-0.0743518	-0.112081	0.388096	0.0197107	-0.0338525	0.158144	-0.119828	-0.128069	-0.0956079	-0.192283	-0.0698263	0.0170329	-0.181882	-0.0587048	-0.162076	-0.0911673	-0.0634309	-0.140464	-0.12154	-0.149434	-0.131392	0.0215087	-0.098595	-0.153463	0.00811132	0.148952	-0.0721916	-0.0549421	-0.116556	-0.0766896	0.0108016	-0.0122167	-0.0911585	-0.0287153	-0.0949626	-0.143189	-0.0937081	-0.0253252	-0.11273	-0.0377765	-0.0919076	-0.197379
LK106	-0.149853	-0.0895276	-0.176588	-0.155119	-0.0971758	-0.301554	-0.201204	-0.0941498	-0.222492	-0.0383426	-0.232452	-0.171382	-0.0443555	-0.195169	-0.091165	-0.249644	-0.13027	-0.108463	-0.0737325	-0.0605331	-0.243833	-0.382102	-0.287278	-0.185538	-0.154899	-0.151791	-0.0947303	-0.21556	-0.150404	-0.187382	0.104626	-0.182905	0.131911	-0.252907	-0.243837	-0.130282	-0.24968	-0.13811	-0.253761	-0.143126	-0.237554	-0.0255557	-0.14443	-0.277604	-0.223944	-0.309328	-0.029	-0.118404	0.182794
LK107	-0.0972214	-0.0399519	0.137181	-0.133542	-0.0748485	-0.0176554	0.217047	0.00856714	-0.0752231	0.166606	0.0163753	0.106368	-0.0416789	-0.043847	-0.0834306	-0.0489263	-0.123782	-0.0774527	0.170239	-0.144709	0.033931	-0.0101581	-0.143144	-0.0324401	-0.166366	-0.0725029	-0.0730995	0.0666192	0.0312658	-0.0476315	-0.321744	0.418532	-0.0711878	0.0299253	-0.0262556	-0.0525051	-0.0288437	-0.111911	0.0692894	-0.00142327	-0.0594823	0.0379862	-0.0808744	-0.0226248	0.11672	0.169271	-0.0705066	-0.0572316	-0.174803
LK108	-0.0617871	0.135799	-0.0573114	0.0394988	0.244152	-0.101729	0.062671	-0.0765345	-0.0145552	0.0489225	0.00369736	0.162327	0.0938231	-0.0067396	0.226728	-0.025436	0.00461762	-0.171609	0.120689	0.126377	-0.0153133	0.0868221	0.131126	-0.0739318	-0.138547	-0.0642872	-0.0354888	-0.0567272	-0.0371928	0.0467658	0.197083	-0.0454957	0.00706271	-0.123743	-0.100098	0.339036	-0.0322828	0.0185482	-0.0174522	-0.0275507	-0.06562	0.100619	0.183242	-0.0851627	0.0118881	-0.0786764	-0.0712251	0.3099	0.184554
LK109	-0.274582	0.00825172	-0.227597	0.0501021	-0.0862097	-0.280444	-0.188673	-0.245418	-0.246354	-0.203568	-0.138619	-0.0806118	-0.0215051	-0.187321	-0.0843171	-0.27902	-0.0586621	-0.343347	-0.092297	-0.0317227	-0.28118	-0.159484	-0.171993	-0.207598	-0.0933134	-0.115319	-0.102971	-0.260239	-0.0986859	-0.118104	0.243593	-0.197348	0.100054	-0.337189	-0.316661	-0.0811267	-0.286535	-0.129356	-0.216081	-0.114494	-0.0279909	-0.0271875	-0.142021	-0.170699	-0.281453	-0.233421	-0.185548	-0.153091	0.150108
LK110	-0.0166963	0.0620344	0.000233048	-0.0593882	-0.159096	-0.133319	0.116259	0.0050051	-0.0470403	0.21672	-0.0608877	0.0109352	-0.059473	-0.188191	-0.149	-0.0934108	-0.0861185	-0.0885077	-0.039571	-0.129251	-0.0176934	-0.148006	-0.14658	-0.0300067	0.0187626	-0.0607171	-0.0479307	-0.0237348	0.25416	-0.0198231	-0.157124	0.0198903	0.182892	-0.0478206	-0.114274	-0.15475	-0.0772408	0.0531267	0.180447	0.0888641	-0.0845055	0.47266	-0.148622	-0.0903797	-0.0710659	-0.0272185	0.375674	-0.156868	-0.117771
LK111	0.0527879	0.0229342	0.116151	0.0366878	0.0122221	0.0957365	0.0309124	0.0625307	0.0375494	0.11631	0.161443	0.0366979	-0.0106923	0.0282488	0.0148854	0.0212438	0.0540544	0.0156952	-0.0343409	0.0178279	0.0379267	0.119721	0.152597	0.189184	0.065906	0.0631828	0.0910918	0.196938	-0.0717179	0.0748111	-0.0471372	0.0216132	-0.0914316	-0.0489046	0.0529106	0.0592754	0.0586474	0.0113504	-0.0157208	0.0725915	0.0852933	0.0313519	0.0765026	0.183063	0.174703	0.133035	0.0204957	0.0167082	-0.15828
LK112	-0.0205756	0.00299114	0.0391394	0.0340228	0.139757	-0.106251	0.0385412	-0.0519653	-0.112177	-0.0144595	0.0403655	0.0308004	-0.0972064	-0.117726	0.156943	-0.116975	-0.0251732	-0.126558	-0.207085	0.0470875	-0.0856769	0.0802162	0.21291	0.0947597	-0.0258159	-0.123753	-0.0789042	0.067319	0.0297715	-0.0390058	0.180109	-0.0697257	-0.102276	-0.103362	-0.124081	0.13487	-0.104328	0.0873398	-0.0693614	-0.0703646	-0.0221403	-0.0230216	0.0109093	-0.0748396	-0.0216261	-0.0336135	0.0364839	0.117207	0.14771
LK113	-0.123107	-0.0877735	-0.0376921	-0.0426512	-0.197558	-0.0461365	-0.0143727	-0.182156	-0.0395229	0.0759139	0.00239852	-0.0847984	-0.219136	-0.15599	-0.243951	-0.0333945	-0.0852777	-0.123408	-0.0346733	-0.171012	-0.0165421	-0.0419366	-0.0690415	-0.0870294	-0.0873527	-0.166704	-0.0415923	0.043587	0.0160681	-0.11145	-0.297637	0.0670842	-0.308136	0.146257	-0.172137	-0.080626	-0.0471843	-0.0259854	0.0520352	-0.11747	-0.194829	-0.169339	-0.180341	-0.118562	-0.0492328	-0.0692188	-0.241052	-0.0407159	-0.241747
LK114	-0.198756	-0.140534	-0.148319	-0.171623	-0.280764	-0.139518	-0.115464	-0.158287	-0.218923	-0.086027	-0.185338	-0.195244	-0.0662148	-0.278063	-0.257824	-0.242312	-0.238195	-0.248721	-0.213362	-0.280864	-0.209809	-0.140604	-0.274633	-0.147379	-0.119826	-0.282209	-0.155349	-0.0863499	-0.040095	-0.161487	-0.161154	-0.0304627	-0.152788	-0.0679021	-0.21928	-0.301886	-0.235247	0.121501	-0.101368	-0.0867566	-0.116765	-0.122579	-0.243584	-0.22851	-0.239919	-0.196891	-0.0710748	-0.294356	-0.197711
LK115	-0.141278	-0.121297	-0.103113	-0.181885	-0.212624	-0.207728	-0.150067	-0.156057	-0.167774	-0.00157217	-0.157367	-0.124156	-0.113674	-0.282936	-0.252568	-0.195338	-0.185371	-0.256896	-0.134659	-0.224535	-0.238225	-0.306953	-0.200538	-0.091446	-0.106517	-0.245088	-0.158059	-0.0928394	-0.0443246	-0.214014	-0.184563	-0.191297	-0.113578	-0.114145	-0.211286	-0.284216	-0.197827	0.0510359	-0.216317	-0.0937873	-0.189199	-0.130271	-0.231435	-0.182229	-0.228075	-0.14781	-0.124636	-0.31388	-0.164898
LK116	-0.230203	-0.180631	-0.105111	-0.123833	-0.2363	-0.164795	-0.178885	-0.152688	-0.280052	-0.0671977	-0.231362	-0.274581	-0.219433	-0.303439	-0.230839	-0.283322	-0.216813	-0.110396	-0.25814	-0.19752	-0.27342	-0.252445	-0.286106	-0.138629	-0.165702	-0.248947	-0.179961	-0.16918	-0.0958019	-0.2061	-0.180469	0.0213386	-0.132904	-0.12149	-0.190546	-0.22286	-0.277656	-0.0485069	-0.112095	-0.0666775	-0.184837	-0.0782797	-0.188495	-0.253275	-0.155467	-0.226184	-0.111964	-0.220399	-0.176013
LK117	-0.245695	0.283484	-0.104896	-0.207938	-0.119148	-0.185312	-0.0210513	-0.119311	-0.143026	-0.0377182	-0.18191	0.000560644	-0.173926	-0.211698	-0.0852019	-0.170433	-0.0480645	-0.319235	-0.0366209	-0.100187	-0.262125	-0.261223	-0.2081	-0.00450438	-0.0289192	-0.103572	-0.0480617	-0.00107676	-0.0413274	-0.0819896	-0.0262607	0.0427911	-0.0102203	-0.252283	-0.261145	-0.141475	-0.16839	-0.0601165	-0.1957	0.0540679	-0.210371	-0.0877181	-0.0936675	-0.0881416	-0.134852	-0.137702	-0.114473	-0.167033	-0.0834902
LK118	-0.195224	0.060431	0.00647901	-0.229186	-0.120351	-0.162481	-0.0684992	-0.159526	-0.117335	-0.0436644	-0.129397	-0.0568951	0.041469	-0.0783582	-0.00454755	-0.182478	-0.107456	-0.0888304	-0.0490463	-0.0764382	-0.135166	-0.210677	-0.144743	-0.161559	-0.259482	-0.098489	-0.132703	-0.0280207	-0.0623984	-0.139965	-0.0339172	0.149546	0.190361	-0.0346984	-0.137104	-0.0506875	-0.205259	-0.213025	0.14477	-0.00579521	-0.144127	0.0796308	-0.0607241	-0.182218	-0.0666877	-0.0257107	-0.114374	-0.0272029	-0.103808
LK119	-0.189845	-0.253816	-0.109606	-0.155459	-0.274414	-0.223401	-0.151205	-0.139854	-0.242039	-0.150784	-0.276678	-0.262297	-0.0207048	-0.323991	-0.191808	-0.22609	-0.245205	-0.231443	-0.164878	-0.113938	-0.266551	-0.315568	-0.263097	-0.230241	-0.157515	-0.271651	-0.260307	-0.199674	-0.0776047	-0.193001	-0.113354	-0.128397	0.120051	-0.156393	-0.214877	-0.272137	-0.286552	-0.25243	-0.17722	-0.12779	0.072718	-0.218755	-0.234939	-0.248829	-0.209395	-0.100165	-0.0919635	-0.267095	-0.196482
LK120	-0.224806	-0.194419	-0.175676	-0.249058	-0.334156	-0.257971	-0.211604	-0.234837	-0.229518	-0.0620504	-0.182566	-0.282675	-0.168522	-0.416139	-0.32494	-0.264952	-0.239085	-0.327887	-0.258267	-0.297908	-0.328988	-0.339497	-0.301096	-0.13145	-0.020056	-0.322857	-0.123153	-0.205891	-0.174402	-0.219081	-0.182785	-0.1923	-0.0975618	-0.222503	-0.324259	-0.383179	-0.259196	0.357892	-0.277835	-0.145401	-0.2669	-0.261606	-0.327071	-0.25183	-0.235294	-0.272805	-0.193018	-0.391233	-0.213439
LK121	-0.167434	-0.239723	-0.195996	-0.177746	-0.287478	-0.295415	-0.116842	-0.123284	-0.28849	-0.0904487	-0.207315	-0.242424	-0.219559	-0.366199	-0.294078	-0.24054	-0.195565	-0.305774	-0.207383	-0.270705	-0.267001	-0.271638	-0.208515	-0.145351	-0.0829067	-0.298892	-0.248156	-0.160528	-0.0593109	-0.165587	-0.11942	-0.173747	-0.118686	-0.228012	-0.2532	-0.325847	-0.250181	0.196557	-0.211538	-0.0243172	-0.219267	-0.16258	-0.300231	-0.262506	-0.15785	-0.279067	-0.0816815	-0.373276	-0.142603
LK122	-0.216062	-0.207658	-0.207109	-0.211023	-0.337161	-0.318377	-0.210328	-0.178794	-0.251114	-0.0949171	-0.244938	-0.271182	-0.146797	-0.412749	-0.36334	-0.273926	-0.219147	-0.309898	-0.307158	-0.327286	-0.324936	-0.343813	-0.252545	-0.164618	-0.0553338	-0.302437	-0.219674	-0.223605	-0.0969466	-0.225668	-0.182114	-0.104458	-0.116423	-0.225295	-0.328079	-0.344461	-0.274847	0.173976	-0.258389	-0.104946	-0.243527	-0.244129	-0.330264	-0.289082	-0.200325	-0.316107	-0.189136	-0.357102	-0.219748
LK123	-0.122474	-0.0434446	-0.112208	-0.11556	-0.217728	-0.198464	-0.100759	-0.157515	-0.185514	-0.0585662	-0.200832	-0.0870174	-0.177016	-0.258957	-0.192376	-0.261966	-0.113221	-0.149786	-0.186668	-0.173585	-0.158253	-0.0503148	0.0826746	-0.191157	-0.08828	-0.0938715	-0.166321	-0.0449333	0.0683412	-0.126206	-0.0671101	-0.108846	-0.0478474	-0.0658349	-0.165619	-0.205143	-0.230185	-0.101643	-0.071229	-0.017315	-0.174235	0.0273619	-0.19804	-0.223136	-0.159977	-0.223629	-0.0682701	-0.165096	-0.1068
LK124	-0.148763	-0.185394	-0.130249	-0.180621	-0.21802	-0.244251	-0.0440301	-0.163418	-0.197955	-0.00734604	-0.211005	-0.166796	-0.227748	-0.319559	-0.276537	-0.26354	-0.233336	-0.226716	-0.145601	-0.227732	-0.183441	-0.321693	-0.1786	-0.180984	-0.210396	-0.260867	-0.280628	-0.196844	-0.00855392	-0.19818	-0.161854	0.0154498	-0.0859511	-0.0596285	-0.264236	-0.162824	-0.295093	-0.0453348	-0.13534	-0.192482	-0.238755	-0.0629335	-0.257798	-0.184281	-0.224813	-0.253472	-0.0486046	-0.185915	-0.215809
LK125	-0.152599	-0.132505	0.016018	-0.0454749	-0.268156	-0.134674	-0.151062	-0.0335567	-0.162884	0.0094151	-0.169849	-0.230838	-0.00445672	-0.251285	-0.172062	-0.181961	-0.101296	-0.193497	-0.114435	-0.054599	-0.183395	-0.274865	-0.212266	-0.133405	-0.0539324	-0.179432	-0.145155	-0.134287	0.0566615	-0.0657153	-0.158887	-0.133946	0.0622353	-0.0555972	-0.155688	-0.263969	-0.192103	0.0180796	-0.147194	-0.0723106	-0.0698662	-0.162981	-0.201874	-0.123474	-0.172257	-0.165278	-0.0525951	-0.257063	-0.215636
LK126	-0.193612	-0.14976	-0.167852	-0.170708	-0.270913	-0.226348	-0.104084	-0.1337	-0.242161	-0.104325	-0.215312	-0.167714	-0.0320807	-0.278128	-0.206083	-0.266828	-0.241934	-0.141485	-0.154162	-0.182562	-0.201678	-0.298503	-0.274963	-0.103744	-0.191147	-0.216914	-0.235444	-0.0831777	-0.0934526	-0.209914	-0.0667072	-0.0632494	-0.0262484	-0.202516	-0.170883	-0.264335	-0.269663	-0.15432	-0.130476	-0.0957051	-0.00840407	-0.131114	-0.298179	-0.246113	-0.156065	-0.109517	-0.067495	-0.284887	-0.206352
LK127	-0.238783	-0.157246	-0.0677586	-0.226434	-0.276584	-0.266362	-0.148195	-0.182394	-0.267968	-0.015293	-0.229394	-0.227938	-0.134789	-0.322968	-0.284391	-0.246801	-0.189912	-0.330615	-0.308888	-0.304905	-0.276	0.380829	0.279162	-0.119371	-0.0837703	-0.274172	-0.208384	-0.134481	-0.0814093	-0.210786	-0.216672	-0.114704	-0.133104	-0.231632	-0.270955	-0.315326	-0.20565	0.113858	-0.213889	-0.134881	-0.256948	-0.256458	-0.28237	-0.217371	-0.189773	-0.234745	-0.130478	-0.343816	-0.163366
LK128	-0.250499	-0.132834	-0.11761	-0.18607	-0.231836	-0.205251	-0.14592	-0.210078	-0.19936	-0.0742252	-0.156209	-0.196754	-0.0454584	-0.328053	-0.206913	-0.230935	-0.144866	-0.271309	-0.250679	-0.226511	-0.332403	0.314754	0.264287	-0.175404	-0.0942937	-0.207519	-0.174614	-0.0887972	-0.134585	-0.254682	-0.142687	0.0031318	-0.0730904	-0.220211	-0.250604	-0.262685	-0.205315	-0.0905374	-0.101598	-0.0965807	-0.226743	-0.149326	-0.275902	-0.21895	-0.176616	-0.175725	-0.117234	-0.231206	-0.136315
LK129	-0.19765	-0.193029	-0.243853	-0.159201	-0.327442	-0.315371	-0.227275	-0.20296	-0.280218	-0.10042	-0.241145	-0.231993	-0.181549	-0.4012	-0.323578	-0.300897	-0.191936	-0.325937	-0.263628	-0.314244	-0.326555	-0.383789	-0.313696	-0.202986	-0.0842834	-0.303946	-0.247336	-0.187384	-0.087813	-0.219279	-0.0398883	-0.151948	-0.149138	-0.279813	-0.329132	-0.341749	-0.298471	0.0555919	-0.306337	-0.169805	-0.204374	-0.192836	-0.305552	-0.291951	-0.213591	-0.296324	-0.172851	-0.349152	-0.0661891
LK130	-0.0673526	-0.0878947	-0.0183024	-0.154966	-0.255278	-0.14505	0.0312482	-0.0588733	-0.176252	0.27157	-0.152142	-0.104393	-0.0686712	-0.272024	-0.250249	-0.171257	-0.19485	-0.125739	-0.0483348	-0.194827	-0.14255	-0.216448	-0.150506	-0.0930199	-0.111161	-0.163803	-0.19377	-0.0497419	0.141745	-0.145722	-0.223759	0.00349689	0.113318	-0.102866	-0.120973	-0.199156	-0.17935	0.0274175	-0.0368961	-0.0936966	-0.136921	0.0946571	-0.206594	-0.099244	-0.0412659	-0.172893	0.130393	-0.22557	-0.185276
LK131	-0.175214	-0.218614	-0.0770796	-0.0725611	-0.262515	-0.23703	-0.0809907	-0.216065	-0.276809	-0.0812842	-0.154032	-0.260698	-0.0793099	-0.278763	-0.217936	-0.249068	-0.152399	-0.225053	-0.230338	-0.204169	-0.22669	-0.270799	-0.229951	-0.213758	-0.0246276	-0.319815	-0.222815	-0.175877	0.00817447	-0.203459	-0.0671579	-0.0912026	-0.0725829	-0.167414	-0.203061	-0.253988	-0.221016	0.0381175	-0.290758	-0.0671183	-0.215478	-0.236751	-0.299889	-0.233698	-0.200666	-0.29669	-0.0603471	-0.238676	-0.0959807
LK132	-0.203582	-0.193193	-0.165402	-0.182686	-0.287268	-0.274088	-0.183466	-0.136162	-0.271345	-0.100151	-0.228471	-0.261072	-0.158724	-0.39924	-0.301601	-0.239138	-0.199976	-0.341069	-0.267298	-0.260822	-0.29061	-0.315362	-0.240795	-0.13012	-0.0160305	-0.30805	-0.212036	-0.227209	-0.108677	-0.195571	-0.118178	-0.0851182	-0.121886	-0.235935	-0.317824	-0.319811	-0.242331	0.183816	-0.302274	-0.0977624	-0.242854	-0.294964	-0.269012	-0.260256	-0.176841	-0.28729	-0.156198	-0.331237	-0.166443
LK133	-0.217679	-0.166976	-0.145624	-0.113716	-0.269453	-0.168792	-0.133363	-0.218273	-0.297547	0.021359	-0.218442	-0.259609	-0.257519	-0.25464	-0.289679	-0.306482	-0.252597	-0.185699	-0.266563	-0.295627	-0.265681	0.0246178	0.0489363	-0.205037	-0.173164	-0.227265	-0.157388	-0.137236	-0.16818	-0.223563	-0.323453	0.0577203	-0.1846	-0.00777615	-0.219015	-0.252211	-0.28877	-0.128561	-0.0392248	-0.180597	-0.150897	-0.0860961	-0.212078	-0.242546	-0.196204	-0.163819	-0.17181	-0.267478	-0.324604
LK134	-0.161784	-0.0955884	-0.0671491	-0.0642644	-0.211813	-0.0955443	-0.0550466	-0.168129	-0.172453	0.0611042	-0.150723	-0.217754	-0.127444	-0.243556	-0.238154	-0.250863	-0.237988	-0.138265	-0.194137	-0.265361	-0.281984	-0.12744	-0.11954	-0.112443	-0.209205	-0.192131	-0.182297	-0.0920975	-0.130847	-0.164435	-0.157316	0.0557911	-0.134551	-0.141832	-0.16889	-0.178499	-0.236194	-0.0642248	-0.0362822	-0.100401	-0.192735	-0.00414766	-0.129802	-0.135117	-0.121926	-0.199618	-0.130322	-0.211737	-0.203899
LK135	-0.300431	-0.321331	-0.24391	-0.279404	-0.460082	-0.363053	-0.207651	-0.296214	-0.373314	-0.225265	-0.292493	-0.394347	-0.164882	-0.448174	-0.420649	-0.358684	-0.306001	-0.447618	-0.247929	-0.36288	-0.360677	-0.461205	-0.361281	-0.273612	-0.152591	-0.389039	-0.224318	-0.296842	-0.10944	-0.252942	-0.0623007	-0.186791	-0.0737728	-0.290174	-0.421369	-0.443668	-0.343367	0.0862996	-0.393052	-0.186272	-0.19271	-0.369411	-0.451449	-0.358047	-0.338155	-0.409186	-0.241306	-0.47485	-0.209539
LK136	-0.304917	-0.296112	-0.210045	-0.230658	-0.357417	-0.310087	-0.186999	-0.2255	-0.393044	-0.157663	-0.229612	-0.294853	-0.139845	-0.277244	-0.347293	-0.287131	-0.26151	-0.329514	-0.154773	-0.292025	-0.181135	-0.339317	-0.336439	-0.278988	-0.197345	-0.332553	-0.226239	-0.233576	-0.11977	-0.22885	-0.181585	-0.0952706	-0.213569	-0.20953	-0.327582	-0.360277	-0.310301	-0.00489546	-0.252965	-0.148081	-0.167602	-0.294308	-0.413842	-0.302033	-0.24694	-0.269244	-0.276774	-0.363505	-0.174953
LK137	-0.21365	-0.225154	-0.214997	-0.234733	-0.361922	-0.306717	-0.222283	-0.227126	-0.314287	-0.0843525	-0.278402	-0.321203	-0.218833	-0.173608	-0.346988	-0.363951	-0.269663	-0.33601	-0.297746	-0.331996	-0.341112	-0.389675	-0.264931	-0.188626	-0.198394	-0.36195	-0.265185	-0.195609	-0.154163	-0.247333	-0.182343	-0.166326	-0.246618	-0.248427	-0.345044	-0.343832	-0.34663	0.0668868	-0.268413	-0.15854	-0.300373	-0.311575	-0.34104	-0.305128	-0.25662	-0.339845	-0.235562	-0.334552	-0.283358
LK138	-0.193179	-0.224002	-0.201307	-0.275338	-0.354644	-0.276167	-0.111912	-0.196768	-0.259369	0.0297245	-0.274802	-0.291535	-0.0684981	-0.058124	-0.297825	-0.287478	-0.281084	-0.217776	-0.265817	-0.335484	-0.297468	-0.353843	-0.321904	-0.241409	-0.24147	-0.230748	-0.305123	-0.210938	-0.0132743	-0.286573	-0.074048	-0.20093	0.10573	-0.221339	-0.181955	-0.356911	-0.291737	-0.137929	-0.111044	-0.15014	-0.0997702	-0.0271159	-0.275048	-0.287746	-0.220774	-0.331014	-0.0846985	-0.374986	-0.134819
LK139	0.072079	-0.158606	0.0281395	-0.0808607	0.0172553	0.0150261	-0.0131083	-0.00467809	-0.00666299	-0.0383045	0.00968022	-0.00261818	-0.0745287	0.324781	-0.00306967	-0.00708181	-0.108384	-0.00403267	0.121093	-0.0341202	0.358669	-0.0802503	-0.00293869	-0.0458546	-0.0717741	0.0180402	-0.0549943	-0.00637843	-0.0323279	0.0474702	-0.0894771	-0.115281	-0.249264	0.0354725	0.0222472	-0.0233737	-0.0175578	0.131295	-0.0826047	-0.109023	-0.0350022	-0.0739446	0.0736689	0.0155128	0.0226154	-0.00490303	-0.143508	-0.0436376	0.00606836
LK140	-0.253709	-0.215404	-0.0757684	-0.15523	-0.32259	-0.272198	-0.134146	-0.185159	-0.281628	-0.0777105	-0.2644	-0.229959	-0.184804	-0.145229	-0.307885	-0.335144	-0.278118	-0.2607	-0.171468	-0.286804	-0.276905	-0.269868	-0.219869	-0.19495	-0.162244	-0.28944	-0.320948	-0.109122	-0.13281	-0.202394	-0.317744	0.0323254	-0.20085	0.221615	-0.307128	-0.311492	-0.33842	-0.200358	-0.104803	-0.189416	-0.289286	-0.169633	-0.298602	-0.199753	-0.21499	-0.279173	-0.138313	-0.312449	-0.297237
LK141	-0.228141	-0.1345	-0.0589838	-0.129653	-0.226987	-0.165439	-0.107034	-0.0784597	-0.262004	-0.0566884	-0.283746	-0.22107	-0.0235033	-0.133488	-0.194963	-0.245456	-0.209992	-0.183799	-0.237013	-0.162524	-0.240199	-0.254735	-0.263815	-0.170617	-0.136505	-0.194285	-0.283089	-0.202152	-0.127127	-0.138006	-0.136533	-0.186004	-0.0305438	-0.19592	-0.239173	-0.271707	-0.262314	-0.15455	-0.195323	-0.123814	-0.112709	-0.177485	-0.160226	-0.195934	-0.182154	-0.190952	-0.0679127	-0.263932	-0.242995
LK142	-0.159708	-0.13426	-0.155207	-0.177469	-0.252466	-0.245665	-0.159641	-0.162868	-0.204278	-0.0645461	-0.202922	-0.165005	-0.236094	-0.282252	-0.277103	-0.216165	-0.210045	-0.281182	-0.172522	-0.261187	-0.253577	-0.310236	-0.22205	-0.15411	-0.143791	-0.245474	-0.236213	-0.166925	-0.0488858	-0.220771	-0.225232	-0.152829	-0.129694	-0.179242	-0.26504	-0.326235	-0.21907	0.023318	-0.172556	-0.0726484	-0.226402	-0.128962	-0.243523	-0.203821	-0.207003	-0.162824	-0.167776	-0.339095	-0.206809
LK143	-0.0826544	-0.167385	-0.0164428	-0.0627229	-0.223066	-0.163624	-0.0806309	-0.0830987	-0.124501	-0.0633037	-0.0509924	-0.104084	0.00881052	-0.181195	-0.218572	-0.138542	-0.096644	-0.143151	-0.125474	-0.163111	-0.179196	-0.257666	-0.225905	-0.0568141	-0.0308272	-0.114204	-0.088897	-0.13043	0.00127008	-0.101368	-0.127816	-0.0212752	-0.111731	-0.125118	-0.116197	-0.214958	-0.117499	-0.112475	-0.152331	0.00405442	-0.0526144	-0.0889885	-0.219768	-0.138291	-0.0993252	-0.134265	-0.0819601	-0.220334	-0.126081
LK144	0.0955937	0.0655104	0.0640081	0.122755	0.206179	0.0517838	-0.0661173	0.0794151	0.0412049	0.014854	0.0807998	-0.0232615	0.0372187	0.0118053	0.454332	0.0447658	0.0658151	-0.0399727	-0.147297	0.212809	0.0247359	-0.0807263	0.110872	0.102909	0.109531	-0.0170983	0.00494429	0.0246031	0.00442684	0.0486735	0.136019	-0.148319	-0.021709	-0.0246983	0.0299389	0.0919104	0.00824687	0.152691	-0.00819414	-0.0179615	-0.0622282	0.030556	0.138487	0.014949	0.0259029	0.0244254	0.0569014	0.130446	-0.0309575
LK145	-0.0842989	0.0629414	-0.0656201	0.0320515	0.204382	-0.109942	-0.0941014	-0.0940191	-0.117554	-0.256724	-0.137971	-0.0287453	-0.0753992	-0.0140448	0.155432	-0.121313	0.069361	-0.130306	-0.101156	0.209325	-0.13805	-0.161742	-0.000397693	-0.0282053	0.00160865	-0.0367345	-0.0291626	-0.0441691	-0.0625155	-0.120001	0.499611	-0.160492	0.119928	-0.21168	-0.140263	0.195005	-0.143485	0.114283	-0.195212	-0.140059	-0.0365076	0.00951946	0.145295	-0.174661	-0.0629675	-0.155793	-0.0439306	0.163064	0.304291
LK146	-0.205008	-0.205875	-0.205419	-0.132258	-0.274378	-0.286103	-0.188536	-0.133128	-0.239046	-0.0124707	-0.141456	-0.244199	-0.183445	-0.254036	-0.257397	-0.256746	-0.174783	-0.255455	-0.182451	-0.242197	-0.237379	-0.26886	-0.224979	-0.168112	-0.0579078	-0.264906	-0.257836	-0.174307	-0.0637414	-0.123212	-0.147088	-0.0698226	-0.139935	-0.212912	-0.289299	-0.284468	-0.248176	0.0744207	-0.127285	0.00155668	-0.230421	-0.156398	-0.244127	-0.232553	-0.201994	-0.247377	-0.0842325	-0.314425	-0.21137
LK147	-0.209766	-0.196803	-0.19322	-0.117717	-0.367948	-0.299109	-0.13511	-0.168459	-0.335391	-0.150239	-0.285602	-0.272245	-0.343424	-0.213008	-0.363439	-0.34425	-0.260598	-0.265034	-0.183555	-0.270452	-0.312013	-0.349521	-0.269941	-0.215162	-0.0690296	-0.307273	-0.277258	-0.176054	-0.0482	-0.214833	-0.277684	-0.126487	-0.244426	-0.197874	-0.343742	-0.343754	-0.325369	0.061699	-0.287435	0.0147672	-0.269852	-0.193426	-0.309367	-0.234057	-0.28123	-0.311249	-0.170478	-0.374189	-0.231496
LK148	-0.111435	-0.169303	-0.117997	-0.194536	-0.258523	-0.215213	-0.172734	-0.164999	-0.232938	-0.0427717	-0.244495	-0.126517	-0.081089	-0.229344	-0.276448	-0.2577	-0.200652	-0.0874189	-0.285832	-0.235633	-0.276449	-0.297672	-0.224889	-0.182936	-0.11491	-0.137136	-0.224546	-0.180177	0.0982327	-0.200239	-0.136837	-0.128212	0.0493264	-0.0573414	-0.252359	-0.257543	-0.275225	-0.0802932	-0.0377485	-0.0696764	-0.182622	0.0484168	-0.248255	-0.176284	-0.323446	-0.219114	-0.0740795	-0.277692	-0.26636
LK149	-0.258687	-0.186259	-0.157668	-0.219178	-0.358519	-0.278723	-0.150514	-0.176732	-0.257202	-0.0736896	-0.158337	-0.219281	-0.0212982	-0.143644	-0.362436	-0.201025	-0.269383	-0.222448	-0.152603	-0.32306	-0.227324	-0.329536	-0.349454	-0.206036	-0.0952491	-0.2746	-0.213788	-0.191804	-0.0689961	-0.246622	-0.261233	-0.108561	-0.0660308	-0.136981	-0.252408	-0.398654	-0.20231	0.00355375	-0.164144	-0.0798716	-0.248528	-0.210091	-0.349116	-0.283604	-0.252856	-0.276118	-0.203337	-0.384374	-0.304655
LK150	-0.222004	-0.235543	-0.160715	-0.193862	-0.273105	-0.288272	-0.169722	-0.279823	-0.235808	-0.081126	-0.200682	-0.257297	-0.142121	-0.134272	-0.224552	-0.274901	-0.276282	-0.270832	-0.221344	-0.249732	-0.292597	-0.295849	-0.23414	-0.28668	-0.148225	-0.35534	-0.277238	-0.190991	-0.0995637	-0.28199	-0.100113	-0.119912	-0.16003	-0.1985	-0.292247	-0.330849	-0.254666	-0.0409554	-0.217035	-0.0821726	-0.283882	-0.256634	-0.385148	-0.31419	-0.249172	-0.217597	-0.168297	-0.303766	-0.138194
LK151	-0.236209	-0.21108	-0.257941	-0.211984	-0.316613	-0.371614	-0.237624	-0.207811	-0.33745	-0.132573	-0.253426	-0.284437	-0.272504	-0.218275	-0.306588	-0.319841	-0.232299	-0.368204	-0.326203	-0.296919	-0.340201	-0.306614	-0.252154	-0.158735	-0.142481	-0.40085	-0.274884	-0.183952	-0.20415	-0.218326	-0.133305	-0.130446	-0.220792	-0.274293	-0.383717	-0.353806	-0.325713	0.0599303	-0.310172	-0.262532	-0.281035	-0.266632	-0.322741	-0.289908	-0.243982	-0.299068	-0.185965	-0.350566	-0.119988
LK152	-0.12944	-0.106554	0.00335366	-0.18498	-0.039466	-0.0193643	-0.0157721	-0.0425394	-0.06178	0.0426955	0.023678	0.00807388	0.0196359	-0.109956	-0.0451496	-0.0759283	-0.0833624	-0.0995182	0.0783887	-0.0435641	0.037335	-0.0371554	-0.0236514	-0.0503134	-0.112635	-0.0860512	-0.0841834	0.142274	0.00958144	-0.0486258	-0.177269	0.297849	-0.126823	0.00125069	-0.0535161	-0.0805374	-0.0798219	-0.0765583	0.0153698	-0.0159639	-0.0506532	-0.0919339	-0.0800084	0.0457105	-0.00861773	0.107209	-0.0375215	-0.116486	-0.158002
LK153	-0.0380381	-0.0424002	0.0466473	-0.0622533	-0.162378	-0.0324562	0.0834784	-0.0842347	-0.117884	0.0244161	-0.0288371	-0.134875	-0.0976339	-0.105669	-0.117613	-0.13556	-0.0895088	-0.0417952	0.018135	-0.126268	-0.0519481	0.117946	0.118132	-0.053728	-0.0956597	-0.148819	-0.0401559	-0.00112515	0.0363005	-5.374e-05	-0.19697	0.486096	-0.166505	0.00515504	-0.0759769	-0.136255	-0.143506	0.103218	-0.00537506	-0.0779416	-0.120257	-0.123516	-0.133705	-0.0320519	-0.0492385	0.0646551	-0.15239	-0.143293	-0.246573
LK154	-0.239971	-0.131858	-0.124499	-0.277598	-0.401535	-0.271901	-0.208235	-0.0335729	-0.282108	-0.106625	-0.267987	-0.252943	-0.0774514	-0.329622	-0.326869	-0.235983	-0.254193	-0.255733	-0.130602	-0.25853	-0.185289	-0.364208	-0.386513	-0.177781	-0.126619	-0.2421	-0.257386	-0.140643	-0.105697	-0.227204	-0.14155	0.118662	-0.0462186	-0.189373	-0.216915	-0.416365	-0.269671	-0.17471	-0.101591	-0.0120221	-0.131793	-0.262347	-0.357455	-0.245428	-0.127944	-0.18516	-0.134388	-0.388776	-0.164282
LK155	-0.0407832	-0.0439304	-0.00998948	-0.0280924	-0.0197666	-0.00624536	-0.00821226	-0.0470813	-0.0753823	0.0616422	0.0330997	-0.00305779	-0.161626	0.00677585	-0.0873261	-0.0182668	-0.0183995	0.0188848	-0.0147154	0.0210536	0.0677453	0.0352024	-0.084289	-0.0168502	-0.0304334	-0.0283037	0.0366583	0.0971963	0.0591398	0.0012019	-0.1593	0.0220098	-0.0840117	0.0483973	-0.0540577	0.00104673	0.00354689	-0.0919082	-0.0849707	-0.059633	-0.123388	-0.115917	-0.0090819	0.0184125	-0.0138908	0.00211666	-0.00818243	-0.0307352	-0.117197
LK156	-0.272828	-0.171141	-0.115361	-0.097593	-0.412399	-0.303878	-0.164045	-0.108043	-0.293847	-0.207098	-0.248122	-0.195307	-0.0924872	-0.38112	-0.354388	-0.355534	-0.285504	-0.239316	-0.157693	-0.2563	-0.322628	-0.421263	-0.433167	-0.281885	-0.180077	-0.332432	-0.27419	-0.269295	-0.130999	-0.193256	-0.149233	-0.126757	-0.139175	-0.216591	-0.314937	-0.41224	-0.353631	-0.0719224	-0.209009	-0.0438373	-0.109397	-0.104907	-0.324315	-0.242491	-0.234964	-0.249142	-0.256278	-0.451606	-0.196891
LK157	-0.193831	-0.11607	-0.0716321	-0.106878	-0.224915	-0.166496	-0.0868394	-0.140077	-0.188592	-0.0152878	-0.201673	-0.203904	-0.143833	-0.277092	-0.24101	-0.235276	-0.241158	-0.138674	-0.168401	-0.168275	-0.153118	-0.27104	-0.218979	-0.114906	-0.0926837	-0.202126	-0.20091	-0.114025	-0.134126	-0.110091	-0.255464	-0.0450768	-0.123538	-0.127458	-0.234192	-0.236023	-0.265545	-0.00365748	-0.213471	-0.0390484	-0.203948	-0.0834901	-0.195604	-0.155556	-0.166708	-0.170743	-0.0337056	-0.272907	-0.211836
LK158	-0.17446	-0.185378	-0.163443	-0.101101	-0.297923	-0.209128	-0.106778	-0.237909	-0.263495	-0.132487	-0.192106	-0.237387	-0.127897	-0.278702	-0.285311	-0.30199	-0.229795	-0.290207	-0.134658	-0.248001	-0.257513	-0.390536	-0.329807	-0.230279	-0.153035	-0.290601	-0.175732	-0.160723	-0.101521	-0.218786	-0.095157	-0.0195231	-0.219186	-0.142539	-0.211493	-0.25222	-0.29933	-0.128838	-0.209192	-0.0801238	-0.170116	-0.164091	-0.28655	-0.254289	-0.220534	-0.234348	-0.276288	-0.251709	-0.0227515
LK159	-0.173846	-0.158818	-0.0656445	-0.0203313	-0.195119	-0.189653	-0.107079	-0.108215	-0.159792	0.00554104	-0.229656	-0.223401	-0.20425	-0.256628	-0.153029	-0.240945	-0.0996141	-0.170935	-0.248057	-0.122934	-0.164531	-0.286608	-0.196715	-0.127305	-0.0594189	-0.080426	-0.228369	-0.144927	-0.0209843	-0.1411	-0.177228	-0.101088	-0.0136359	-0.0858842	-0.187858	-0.148712	-0.267211	0.0200779	-0.174172	-0.017296	-0.201648	-0.0806966	-0.179627	-0.153551	-0.149026	-0.191993	-0.0754906	-0.159743	-0.14076
LK160	-0.1907	-0.211708	-0.110863	-0.145308	-0.242706	-0.197205	-0.0633273	-0.198834	-0.249162	-0.0340723	-0.139193	-0.218231	-0.182965	-0.200674	-0.183844	-0.249015	-0.21015	-0.157271	-0.10055	-0.153384	-0.0754013	-0.173228	-0.19094	-0.227274	-0.160028	-0.207259	-0.186972	-0.139851	-0.0536609	-0.161809	-0.080991	-0.0187832	-0.185603	-0.125392	-0.247057	-0.164471	-0.243442	-0.0982977	-0.23888	-0.163997	-0.193364	-0.221858	-0.246622	-0.149551	-0.204555	-0.162446	-0.138201	-0.159275	-0.0897796
LK161	-0.0951693	-0.037376	0.137902	-0.131303	-0.0732161	-0.0161232	0.220223	0.0120424	-0.0749269	0.16937	0.0188746	0.102367	-0.0471379	-0.0412878	-0.0875194	-0.0480033	-0.120281	-0.0729368	0.173328	-0.141201	0.0363718	-0.00603157	-0.140584	-0.0282534	-0.163267	-0.0704818	-0.071594	0.0602808	0.0302233	-0.0452777	-0.31935	0.416384	-0.0729393	0.0311396	-0.0277086	-0.0521281	-0.0267818	-0.11171	0.0692273	-0.00257218	-0.0602109	0.0373521	-0.0842315	-0.0257937	0.118528	0.17181	-0.0708505	-0.0593523	-0.178708
LK162	-0.279865	-0.177718	-0.176302	-0.156522	-0.331454	-0.207467	-0.158919	-0.281928	-0.303049	0.0406207	-0.167339	-0.13643	-0.167742	-0.345789	-0.32726	-0.297414	-0.222898	-0.321368	-0.0594031	-0.338366	-0.197293	-0.167865	-0.26919	-0.209856	-0.208603	-0.329374	-0.235236	-0.0463304	0.0226746	-0.229798	-0.387614	0.100829	-0.314323	0.0460313	-0.312619	-0.306823	-0.278113	-0.106723	-0.0933706	-0.16366	-0.313486	-0.260261	-0.283571	-0.263261	-0.17688	-0.171184	-0.279956	-0.302616	-0.294994
LK163	-0.0432906	-0.0353471	-0.0722826	-0.057533	-0.203191	-0.0469578	0.148238	-0.0445955	-0.136255	0.109756	-0.00266942	0.0669376	-0.0806627	-0.142971	-0.200455	-0.116537	-0.155193	-0.170207	0.0628618	-0.10226	-0.0794875	-0.104237	-0.305231	0.0408932	-0.0943394	-0.088652	-0.0297525	-0.0426946	0.056983	0.0613855	-0.197625	0.0440329	-0.154453	0.0109443	-0.111716	-0.171866	-0.128632	0.0594043	-0.0704684	-0.10906	-0.191275	-0.0861352	-0.129509	-0.122828	-0.0369822	0.0110027	-0.13956	-0.132978	-0.157651
LK164	-0.187848	-0.190657	-0.201405	-0.175365	-0.176802	-0.271028	-0.0459057	-0.179185	-0.206086	-0.019315	-0.122895	-0.266923	-0.0231801	-0.18109	-0.227519	-0.24616	-0.24287	-0.225515	-0.172359	-0.186716	-0.126712	-0.248336	-0.263793	-0.147073	-0.217018	-0.191366	-0.211399	-0.162829	-0.129266	-0.208998	-0.143687	0.119208	0.00343967	-0.133009	-0.211148	-0.262127	-0.241134	-0.106258	-0.060788	-0.162139	-0.0643419	-0.106514	-0.257029	-0.204906	-0.131147	-0.208696	-0.152546	-0.272583	-0.182501
LK165	-0.180751	-0.0722445	-0.0776577	-0.0892239	-0.237546	-0.184504	-0.0801698	-0.0552802	-0.178529	0.118509	-0.0927296	-0.0734239	-0.124894	-0.275045	-0.188078	-0.174311	-0.12852	-0.125043	-0.178421	-0.173095	-0.162408	-0.125769	-0.114452	-0.0624758	-0.0259231	-0.0653043	-0.0874138	0.0184844	0.0485832	-0.0749153	-0.230178	0.0275366	0.0167481	-0.122612	-0.214841	-0.252836	-0.20047	-0.150736	-0.108666	-0.0308819	-0.158221	-0.0406175	-0.194619	-0.115052	-0.114999	-0.129831	-0.126088	-0.241788	-0.154371
LK166	-0.117376	-0.0731942	-0.0408114	-0.0612039	-0.158392	-0.140097	0.0998625	-0.0560021	-0.133778	0.0291273	0.0441669	-0.040331	0.0599504	-0.212367	-0.137741	-0.171653	-0.126218	-0.164283	-0.077718	-0.107729	-0.0869752	-0.11905	-0.23889	0.0993147	0.0144438	-0.191845	0.0357966	0.0250607	-0.0477808	-0.00482574	-0.118961	0.0383339	-0.0793755	-0.0746227	-0.204729	-0.151971	-0.145623	-0.0567035	-0.120331	-0.0270709	0.000466328	-0.131111	-0.139036	-0.0449348	-0.107111	-0.080215	-0.0831839	-0.199105	-0.209441
LK167	-0.177214	-0.187379	-0.207439	-0.164704	-0.175789	-0.262427	-0.0629375	-0.17627	-0.198347	-0.0327832	-0.120268	-0.23895	0.0175375	-0.170153	-0.210656	-0.24233	-0.242711	-0.227896	-0.189562	-0.18918	-0.116751	-0.239092	-0.255966	-0.14688	-0.234904	-0.182304	-0.230101	-0.133852	-0.119026	-0.199533	-0.133678	0.127314	0.000850785	-0.142646	-0.204867	-0.24244	-0.237456	-0.117667	-0.0465774	-0.153983	-0.0425165	-0.114258	-0.246402	-0.191648	-0.137165	-0.200569	-0.156972	-0.248979	-0.160286
LK168	-0.142891	-0.0979122	-0.180586	-0.0940602	-0.0144358	-0.249843	-0.215309	-0.11666	-0.124955	-0.188283	-0.104269	-0.135845	-0.0385727	-0.0345229	-0.0933241	-0.1088	-0.0318654	-0.0855322	-0.0363477	-0.0155659	0.00361704	-0.241058	-0.223055	-0.112857	-0.163561	-0.0225589	-0.0412009	-0.207651	-0.098071	-0.0989159	0.0543986	-0.156077	0.0540532	-0.0966782	-0.111037	-0.0622675	-0.0925286	-0.140883	-0.124699	-0.0869099	-0.00108003	-0.0571682	-0.13039	-0.14862	-0.096135	-0.135946	-0.200823	-0.100064	0.0407064
LK169	-0.0988185	-0.0998001	0.0458378	-0.216587	-0.0988393	-0.0115447	0.000553689	0.0120766	-0.0937914	0.0243733	-0.0654736	0.0325842	-0.0503808	-0.000650885	-0.116687	-0.045746	-0.0809689	-0.147451	0.0260414	-0.0994575	0.0159488	-0.0119097	-0.115871	-0.0574663	-0.105074	-0.0960213	-0.0397448	0.14886	0.00376151	-0.0982746	-0.285335	0.241363	-0.136188	-0.0317525	-0.0845747	-0.145681	-0.0519669	-0.142587	0.232046	-0.0709914	-0.133057	-0.0976267	-0.0712158	-0.0258518	-0.0543943	0.0921424	-0.112496	-0.169299	-0.23233
LK170	-0.150513	-0.135903	0.0618571	-0.20758	-0.0680858	-0.0372931	-0.038031	-0.0754199	-0.10351	-0.0506163	-0.0489841	0.00127037	-0.0286718	0.0911825	-0.0708189	-0.0722535	-0.0901822	-0.124088	0.0360489	-0.0857231	0.061444	-0.0362228	-0.0868442	-0.121485	-0.120932	-0.167714	-0.132275	0.0430721	-0.0127238	-0.0388066	-0.258635	0.238874	-0.16548	-0.0284198	-0.0725967	-0.0988449	-0.0908192	-0.0951849	0.0604184	-0.0862926	-0.131766	-0.156536	-0.0843458	-0.0203237	-0.0239505	0.0758061	-0.0420116	-0.103851	-0.215466
LK171	-0.0681606	-0.061473	0.0413794	-0.116138	-0.169432	-0.109806	0.032401	0.138135	-0.0165354	0.045061	0.0452586	-0.0186647	-0.16174	-0.0811708	-0.183145	-0.0586608	-0.147462	0.0103712	-0.0469943	-0.118044	-0.0681978	-0.187105	-0.237075	0.0297635	-0.0810691	-0.0527808	-0.0295066	-0.0782331	-0.0889492	0.00609531	-0.161988	0.244834	-0.0657341	0.019034	-0.0521819	-0.236239	-0.0749769	-0.0403795	0.0520875	0.111147	-0.130059	-0.0875531	-0.104901	-0.00304106	0.146691	-0.0460553	-0.110585	-0.197082	-0.237831
LK172	-0.276004	-0.127158	-0.1356	-0.215226	-0.344101	-0.27151	-0.132751	-0.253856	-0.306193	-0.0589529	-0.23893	-0.204045	-0.255369	-0.361995	-0.334911	-0.316333	-0.281438	-0.368477	-0.147532	-0.331396	-0.251782	-0.218403	-0.260938	-0.14536	-0.22858	-0.377956	-0.245705	-0.0048082	-0.108232	-0.236272	-0.376999	0.077321	-0.379763	-0.0317641	-0.35844	-0.365095	-0.303077	-0.0766143	-0.102713	-0.174221	-0.340737	-0.178014	-0.339489	-0.22433	-0.181962	-0.207826	-0.264767	-0.373125	-0.345576
LK173	-0.137251	-0.316102	-0.136188	-0.17006	-0.310558	-0.281072	-0.212156	-0.196547	-0.241105	-0.0757607	-0.131799	-0.249162	-0.059523	-0.349338	-0.399284	-0.296493	-0.247788	-0.268479	-0.143531	-0.294288	-0.277593	-0.309888	-0.297662	-0.243626	-0.17931	-0.236038	-0.169627	-0.240792	-0.168774	-0.11001	-0.0383549	-0.093265	-0.0244095	-0.209328	-0.280874	-0.304911	-0.287439	-0.105449	-0.213946	-0.120435	-0.0723293	-0.212164	-0.303753	-0.24938	-0.19477	-0.194027	-0.260551	-0.289556	-0.0443342
LK174	-0.0715384	-0.0505563	-0.0465216	-0.108635	-0.190442	-0.0625102	0.0476385	0.00438117	-0.117749	0.167896	-0.0130446	-0.0341867	0.0459004	-0.0904664	-0.0951832	-0.13289	-0.148822	-0.0535647	-0.0401318	-0.183739	-0.0716022	-0.0176063	-0.121371	-0.108923	-0.215063	-0.0686839	-0.143609	-0.0290437	-0.112559	-0.0402457	-0.142184	0.326188	-0.0101728	-0.047216	-0.0699692	-0.162481	-0.141814	-0.0733768	0.0993539	-0.0505168	-0.0749157	-0.0634683	-0.115571	-0.095859	0.0903821	-0.00685667	-0.0805394	-0.105443	-0.249312
LK175	0.0418782	0.230812	0.25618	0.0204993	-0.00406209	0.0969095	1.15426	0.160419	0.159315	0.087813	0.140604	0.324932	-0.0280026	0.0222514	-0.0327953	0.174879	0.0266553	-0.0125737	0.214771	0.0319393	0.0861584	0.00156378	0.0568161	0.12774	0.0608337	0.0229944	0.0527575	0.200913	0.147021	0.262797	-0.0963979	0.291794	-0.0727364	0.0640718	0.0982824	0.112098	0.198725	0.118843	0.122105	0.124211	0.0540487	-0.0391427	0.01969	0.144806	0.156918	0.257062	0.0639658	0.106004	-0.0555411
LK176	0.105305	0.0801814	0.264735	0.032022	0.1313	0.0872932	0.193916	0.127655	0.0238925	0.229655	0.244775	0.121989	-0.0432824	0.191357	0.092315	0.0222944	-0.0710405	-0.00815366	0.203917	0.0824885	0.151649	0.0925253	0.0666922	0.216448	0.0104557	0.136081	0.246135	0.266379	0.100761	0.233112	-0.102871	0.0983801	0.0615718	0.0567218	0.0581963	0.109719	0.0556739	-0.114521	0.105287	-0.00144174	0.0193044	0.0852594	0.0916189	0.100783	0.167993	0.186557	0.113909	0.0745241	-0.0988294
LK177	-0.135171	-0.00195615	-0.00234328	-0.0678858	-0.16035	-0.119889	0.0517376	-0.121057	-0.149006	0.0708578	-0.065583	-0.00446842	-0.114391	0.0183366	-0.0975986	-0.134442	-0.110508	-0.0873415	-0.000434832	-0.0738213	-0.0277696	0.0601235	-0.0968182	-0.0525945	-0.0283889	-0.0571259	-0.0602694	0.0685708	0.0218056	-0.0499501	-0.288671	0.374233	-0.121213	-0.0823507	-0.129771	-0.0993676	-0.117705	-0.0146523	-0.0213303	-0.147707	-0.171549	-0.117308	-0.117582	-0.00058017	-0.0208445	0.123896	-0.147397	-0.0833937	-0.224798
LK178	-0.0320146	0.0182984	-0.0752124	-0.0727426	-0.201816	-0.0773553	-0.017238	0.0990148	-0.0970245	0.0230924	-0.121216	0.00404323	-0.156046	-0.0296738	-0.197561	-0.0897751	-0.0820163	-0.0153734	-0.0799953	-0.0701149	-0.101025	-0.133492	-0.170851	-0.0938784	-0.0335168	-0.0212289	-0.112593	-0.051835	0.032851	-0.0581483	-0.198	-0.107019	-0.116678	-0.160309	-0.112222	-0.215173	-0.0777653	0.0307796	-0.171198	0.022687	-0.119329	-0.0551153	-0.135989	0.0378647	0.168419	-0.011094	0.0417174	-0.24055	-0.326348
LK179	-0.0384239	-0.181656	-0.0678344	-0.0574754	-0.165673	0.00115365	-0.0831153	-0.133201	-0.108379	0.0876097	0.0320944	-0.0464816	0.00466704	-0.0196186	-0.137497	-0.0397382	-0.0631427	-0.0139193	-0.00914829	-0.207338	0.0931102	-0.0884404	-0.129091	-0.0220314	-0.207708	-0.0525067	0.0394763	-0.00655113	-0.00705873	-0.00590649	-0.146446	0.118718	-0.0325988	0.0263362	-0.0158628	-0.0905482	-0.020226	-0.0665336	0.0684939	-0.0559968	0.207126	-0.121628	-0.12457	-0.0603151	0.0620114	0.0514271	-0.143124	-0.084408	-0.156859
LK180	-0.18224	-0.199899	-0.213861	-0.231878	-0.353235	-0.258456	-0.175131	-0.194459	-0.265872	-0.144799	-0.21153	-0.20774	-0.133514	-0.195455	-0.342028	-0.274502	-0.256776	-0.313487	-0.101818	-0.279137	-0.240324	-0.340354	-0.377698	-0.246762	-0.141323	-0.309237	-0.25106	-0.102824	-0.137995	-0.149222	-0.172704	-0.0236965	-0.204979	-0.131126	-0.268785	-0.355924	-0.259835	-0.0562061	-0.156643	-0.160947	-0.15793	-0.212417	-0.318058	-0.21703	-0.179475	-0.199496	-0.302273	-0.352201	-0.159158
LK181	-0.256342	-0.219745	-0.116514	-0.200792	-0.304631	-0.171676	-0.12875	-0.276223	-0.266564	-0.0521597	-0.211003	-0.238019	-0.21628	-0.0370238	-0.298384	-0.297412	-0.210546	-0.236176	-0.178852	-0.248869	-0.203296	0.138297	0.0514332	-0.233237	-0.127135	-0.256932	-0.278997	-0.140452	-0.0737851	-0.169468	-0.372867	0.0338947	-0.166001	-0.130515	-0.247968	-0.284339	-0.291484	0.0306127	-0.150351	-0.13146	-0.263832	-0.259046	-0.210684	-0.219532	-0.219366	-0.162267	-0.314024	-0.295813	-0.399903
LK182	-0.221274	-0.146829	-0.0983427	-0.137676	-0.250768	-0.194273	-0.113134	-0.167561	-0.214284	-0.040325	-0.223192	-0.234026	-0.173665	-0.121508	-0.2739	-0.260782	-0.267955	-0.165383	-0.19226	-0.196247	-0.177288	-0.284517	-0.234601	-0.140383	-0.12054	-0.230286	-0.226432	-0.139667	-0.161631	-0.138707	-0.284108	-0.0650406	-0.161111	-0.151632	-0.264086	-0.266471	-0.291599	-0.0359057	-0.227176	-0.0748493	-0.237874	-0.11793	-0.229999	-0.189528	-0.196226	-0.196533	-0.0680751	-0.301984	-0.247907
LK183	0.00999973	-0.0645645	0.0402351	-0.0800865	0.0299691	0.000387687	-0.0780426	0.113461	-0.0606739	-0.0326999	0.119121	-0.0394202	0.00052072	0.00678793	-0.0251143	-0.0187086	0.0272948	-0.0422332	-0.0753344	0.0661815	0.0386397	-0.0356288	-0.0412122	0.168973	-0.0479612	0.0143391	0.0864451	0.0918524	-0.0610574	0.00947387	0.0874375	-0.122939	-0.00925333	-0.0204531	0.0149778	0.0505784	-0.0144757	-0.0752696	-0.127275	-0.0116807	0.14497	-0.187117	-0.0530404	0.0284555	0.0804351	-0.0448709	-0.0101951	-0.0120064	-0.018873
LK184	0.311456	0.0596069	0.146772	0.0176435	0.132998	0.505354	0.145234	0.220803	0.407517	0.107912	0.226425	0.150477	0.222221	0.45099	0.0859711	0.611671	0.185704	0.500715	0.0760016	0.000658018	0.641524	0.875624	0.592365	0.223531	0.0403269	0.397961	0.191467	0.136404	0.0184861	0.129445	-0.0146218	0.111955	-0.0683219	0.43866	0.435119	0.214033	0.588724	0.060074	0.173138	0.0626286	0.374502	-0.0302294	0.178885	0.343444	0.221042	0.289782	0.0684326	0.235267	-0.0303357
LK185	-0.0811737	-0.129933	-0.0354567	-0.0241187	0.162558	-0.0789041	-0.0558254	-0.0025694	-0.0783364	-0.0669797	0.0190396	-0.136664	-0.0915501	-0.0836641	0.0932111	-0.0523429	-0.0679486	-0.0973091	-0.131822	-0.0377271	-0.00587065	-0.0741907	0.100166	-0.0348721	-0.0567381	-0.117922	-0.0553068	-0.0781345	0.0434409	-0.00229497	0.0415517	-0.00598356	-0.0831167	-0.123479	-0.0736168	0.0866923	-0.0387712	0.118738	-0.0395687	-0.0215607	-0.0625855	-0.0579355	-0.0901545	-0.0726251	-0.0434807	-0.0703804	0.0552202	0.0441951	0.076615
LK186	0.388004	0.0873139	0.176002	0.124678	0.133984	0.550634	0.178925	0.228667	0.467838	0.0830916	0.181897	0.272113	0.338784	0.510438	0.095603	0.662748	0.256118	0.562044	0.0708974	0.0573501	0.676831	1.04514	0.670144	0.236712	0.106809	0.483669	0.216388	0.216774	0.0685853	0.198078	0.0627949	-0.0623066	0.0202002	0.538089	0.500778	0.125274	0.659836	-0.0336668	0.201557	0.0659671	0.425154	-0.0168458	0.323253	0.4856	0.275539	0.354998	0.0379062	0.166039	0.0898481
LK187	-0.218444	-0.231322	-0.158764	-0.178854	-0.277137	-0.309799	-0.11131	-0.188201	-0.25314	0.00173646	-0.200496	-0.306435	-0.0995713	-0.219614	-0.304544	-0.284768	-0.251525	-0.256973	-0.221775	-0.326566	-0.175478	0.227227	0.195715	-0.148297	-0.209362	-0.180144	-0.237395	-0.190976	-0.145618	-0.234755	-0.256675	-0.0538729	-0.0527797	-0.118868	-0.245954	-0.283027	-0.24525	-0.115209	-0.0864105	-0.199076	-0.14948	-0.114134	-0.316068	-0.286736	-0.117651	-0.256654	-0.233887	-0.268339	-0.270279
LK188	-0.066319	-0.0918081	-0.0725787	-0.101893	-0.195305	-0.191925	0.054232	-0.0718858	-0.100587	-0.0875069	-0.0635166	-0.129541	-0.126655	-0.0398252	-0.244741	-0.121333	-0.131279	-0.0347861	-0.134304	-0.133657	-0.0218427	-0.158531	-0.170234	-0.105106	-0.13074	-0.0940812	-0.162465	-0.087027	-0.067261	-0.10251	-0.189704	0.061523	-0.0340268	-0.00673631	-0.132462	-0.136554	-0.102592	0.00332762	-0.0107386	-0.061144	-0.0573539	-0.0266421	-0.203661	-0.114138	-0.0866407	-0.16578	-0.170136	-0.155726	-0.250354
LK189	-0.269806	-0.281904	-0.139521	-0.159716	-0.196402	-0.20829	0.064753	-0.267122	-0.219724	-0.0798882	-0.0738056	-0.200349	-0.135807	-0.185524	-0.200356	-0.20661	-0.282769	-0.215512	0.0242468	-0.169236	-0.0649582	-0.235909	-0.205878	-0.135493	-0.301573	-0.230682	-0.196305	-0.0963574	-0.0975778	-0.160701	-0.127557	0.242183	-0.217073	-0.1911	-0.247145	-0.0842555	-0.199663	-0.058506	-0.0727271	-0.215523	-0.16001	-0.16858	-0.272083	-0.179905	-0.167473	-0.163953	-0.0853324	-0.103264	-0.0789837
LK190	-0.00415005	-0.110209	-0.00352007	-0.219552	-0.195017	-0.00765642	-0.0216854	-0.0848489	-0.0521088	-0.0777452	-0.0263905	-0.135057	0.0261016	0.0950683	-0.161639	-0.0900613	-0.161118	0.10473	-0.068064	-0.11782	1.36942e-05	-0.0879913	-0.169985	-0.107483	-0.11576	-0.117886	-0.0915093	-0.0432061	-0.087129	-0.107983	-0.0658993	-0.0128453	-0.227701	0.109462	-0.0469193	-0.153523	-0.0698231	-0.0874635	-0.185582	-0.159031	-0.0908381	-0.182866	-0.0914728	-0.0626588	-0.0576944	-0.0873409	-0.158946	-0.0753884	-0.0538258
LK191	-0.0884402	-0.0480409	-0.0901215	-0.136348	-0.268244	-0.201141	-0.00446498	-0.145569	-0.114015	0.171426	-0.147752	-0.114826	-0.119995	-0.225425	-0.216817	-0.185494	-0.159966	-0.156637	-0.115583	-0.236858	-0.0704886	-0.159127	-0.234646	-0.127629	-0.0647552	-0.150625	-0.168779	-0.0875587	0.164235	-0.150385	-0.293436	-0.0286831	-0.00555031	-0.0361448	-0.148293	-0.251699	-0.168558	0.0202625	0.15269	-0.0350544	-0.184451	0.412955	-0.256479	-0.197832	-0.142859	-0.114337	0.307149	-0.268543	-0.280948
LK192	-0.299641	-0.164657	-0.181052	-0.162995	-0.364887	-0.27689	-0.108612	-0.238526	-0.282063	-0.0109086	-0.1847	-0.17523	-0.253531	-0.361286	-0.301738	-0.300177	-0.271948	-0.331556	-0.12562	-0.322732	-0.200009	-0.238788	-0.243894	-0.173419	-0.203229	-0.393919	-0.178302	-0.0416525	-0.128153	-0.2369	-0.35227	-0.0394187	-0.356962	0.00337191	-0.30243	-0.296222	-0.303314	-0.103671	-0.105338	-0.151179	-0.21438	-0.192737	-0.345069	-0.288018	-0.184997	-0.205846	-0.236887	-0.295869	-0.338607
LK193	-0.155237	0.0320661	-0.0264591	-0.11921	-0.175447	-0.0446407	-0.075941	-0.0236971	-0.166377	0.0786199	-0.0736493	0.0381572	-0.115263	-0.165685	-0.144397	-0.123223	-0.0754014	-0.220876	0.0717479	-0.194917	-0.0786981	-0.150598	-0.165282	-0.00119046	-0.0743842	-0.142155	-0.138636	0.0569462	0.0218133	-0.0582983	-0.312009	0.112167	-0.106379	-0.0437499	-0.118455	-0.148806	-0.121773	-0.0915216	0.0352877	-0.0683323	-0.124361	-0.149272	-0.165188	-0.109155	-0.0266888	-0.00312907	-0.0945408	-0.173493	-0.266037
LK194	-0.255906	-0.172394	-0.149656	-0.140484	-0.359309	-0.245788	-0.180488	-0.265009	-0.288218	-0.0466643	-0.281735	-0.187534	-0.275641	-0.274758	-0.329773	-0.277944	-0.268944	-0.311747	-0.150086	-0.294262	-0.232046	-0.19074	-0.23209	-0.159997	-0.176587	-0.338301	-0.218507	-0.0647763	-0.170176	-0.208942	-0.394914	-0.0749392	-0.352997	0.0681598	-0.339694	-0.337456	-0.286257	-0.110052	-0.132102	-0.183036	-0.274758	-0.255551	-0.308403	-0.247428	-0.253028	-0.212914	-0.2401	-0.365655	-0.34605
LK195	-0.259713	-0.248998	-0.155565	-0.226465	-0.36077	-0.211756	-0.118256	-0.221962	-0.282083	-0.0567354	-0.247501	-0.228668	-0.230941	-0.186721	-0.351542	-0.314277	-0.27319	-0.274447	-0.0466461	-0.263014	-0.218607	-0.294612	-0.390221	-0.252994	-0.233062	-0.325769	-0.190614	-0.111832	-0.142567	-0.226323	-0.366407	0.0996005	-0.255847	0.0379533	-0.30885	-0.353891	-0.287601	-0.139589	-0.0845465	-0.18529	-0.239328	-0.227001	-0.292822	-0.22445	-0.223349	-0.200409	-0.260387	-0.343639	-0.299951
LK196	-0.184865	-0.172601	-0.0692836	-0.163551	-0.261004	-0.215291	-0.0481632	-0.139616	-0.229979	0.125755	-0.244867	-0.196779	-0.132121	-0.267873	-0.224849	-0.267859	-0.239374	-0.253345	-0.0327339	-0.202288	-0.205634	-0.249682	-0.17647	-0.189533	-0.205669	-0.302333	-0.276697	-0.101667	-0.0630721	-0.147798	-0.28485	0.156983	-0.187631	0.52795	-0.238713	-0.218051	-0.253185	-0.105566	-0.0262484	-0.0698342	-0.284015	-0.112666	-0.227226	-0.177849	-0.107475	-0.161584	-0.0621142	-0.18936	-0.284304
LK197	-0.221093	-0.182822	-0.119099	-0.182042	-0.277938	-0.251757	-0.105252	-0.118154	-0.257732	0.0814656	-0.248871	-0.21823	-0.151246	-0.222539	-0.264279	-0.29814	-0.261656	-0.277458	-0.0598272	-0.234329	-0.251222	-0.240689	-0.204369	-0.196894	-0.244134	-0.302705	-0.27045	-0.167943	-0.077963	-0.177624	-0.278059	0.126704	-0.191216	0.46961	-0.285742	-0.238044	-0.280268	-0.115962	-0.0844683	-0.116079	-0.302431	-0.144079	-0.246524	-0.219169	-0.160937	-0.197401	-0.0754755	-0.224233	-0.263971
LK198	-0.187595	-0.212337	-0.167243	-0.185001	-0.260612	-0.260731	-0.0740308	-0.15292	-0.215343	0.0213846	-0.237867	-0.185142	-0.259093	-0.235018	-0.322028	-0.253211	-0.234877	-0.230664	-0.175612	-0.26195	-0.206085	-0.389521	-0.282559	-0.211746	-0.225806	-0.254018	-0.294477	-0.201703	-0.0941569	-0.205797	-0.208068	-0.0205933	-0.155373	-0.0379365	-0.295978	-0.251245	-0.286073	-0.139077	-0.111564	-0.162263	-0.243035	-0.139753	-0.265712	-0.265238	-0.18223	-0.278625	-0.0885736	-0.262673	-0.242996
LK199	-0.204133	-0.148835	-0.0951418	-0.16523	-0.269528	-0.238404	-0.0555455	-0.0933902	-0.240308	0.0949997	-0.229761	-0.20012	-0.154021	-0.252695	-0.230288	-0.262705	-0.234908	-0.264846	-0.0623862	-0.200245	-0.226042	-0.221146	-0.188041	-0.185021	-0.204276	-0.256987	-0.257589	-0.149832	-0.0717696	-0.166147	-0.263535	0.113439	-0.181104	0.53518	-0.272858	-0.239151	-0.248628	-0.108851	-0.0393934	-0.0878028	-0.284571	-0.127584	-0.23961	-0.183034	-0.147735	-0.185404	-0.0664038	-0.19961	-0.266022
LK200	-0.253788	-0.176297	-0.0665641	-0.152733	-0.251689	-0.232336	-0.10498	-0.0904215	-0.248691	0.0168167	-0.234594	-0.172131	-0.170765	-0.307306	-0.268273	-0.317783	-0.249356	-0.27643	-0.121347	-0.207715	-0.260076	-0.235589	-0.172133	-0.171842	-0.146343	-0.271935	-0.256681	-0.126231	-0.110269	-0.143436	-0.19052	-0.00551704	-0.188848	0.586433	-0.319433	-0.256911	-0.30563	-0.129436	-0.176609	-0.15574	-0.272434	-0.16799	-0.222888	-0.198127	-0.182066	-0.197614	-0.0977594	-0.276967	-0.21903
[truncated: 148 more columns]

## Sheet: S5 Runtime
Accession	KCFtools (Window)	KCFtools (Transcripts)	Map+VarCall
LK001	920.8	309.8	37995.7
LK002	807.68	326.68	39499.4
LK003	814.89	296.89	31524.3
LK004	800.56	306.56	36470.4
LK005	829.91	382.91	43626.1
LK006	785.29	293.29	32439
LK007	734.34	275.34	31741.5
LK008	797.23	299.23	34500.3
LK009	801.23	273.23	29650.8
LK010	763.78	297.78	30948.4
LK011	708.11	279.11	24989.8
LK012	783.06	315.06	25119.5
LK013	825.26	324.26	25297.1
LK014	1029.64	542.64	58582.7
LK015	799.47	385.47	26674.8
LK016	854.85	421.85	31902.8
LK017	836.48	376.48	31923.8
LK018	730.96	357.96	33325.1
LK019	729.44	247.44	30253.4
LK020	774.2	286.2	35597
LK021	783.44	339.44	34391.2
LK022	781.04	297.04	33426.3
LK023	848.2	368.2	31025.9
LK024	757.72	328.72	36914.7
LK025	888.04	249.04	33550.9
LK026	874.67	256.67	34929.9
LK027	826.1	242.1	32204.2
LK028	828.96	279.96	34729.7
LK029	816.27	259.27	24455.6
LK030	821.52	278.52	29998.6
LK031	711.81	263.81	27306.6
LK032	808.6	228.6	29969
LK033	851.16	250.16	27531.5
LK034	791.74	274.74	27421.3
LK035	752.88	265.88	31244.7
LK036	828.3	288.3	31346.9
LK037	798.66	342.66	29233.6
LK038	733.22	330.22	28937.2
LK039	836.06	322.06	33535.9
LK040	782.55	262.55	29644.1
LK041	807.38	242.38	28187.8
LK042	820.12	274.12	29584.3
LK043	917.89	279.89	30558.9
LK044	875.83	254.83	27288.4
LK045	895.97	279.97	25674
LK046	921.93	305.93	34478.2
LK047	836.36	291.36	32838.1
LK048	894.2	275.2	31688.5
LK049	864.39	268.39	34422.6
LK050	733.87	248.87	28386.7
LK051	806.34	332.34	34272.9
LK052	808.68	323.68	34340.9
LK053	743.08	297.08	28656.7
LK054	715.07	383.07	28201.7
LK055	790.96	334.96	27980.2
LK056	845.28	352.28	32807.5
LK057	804.58	303.58	35362.7
LK058	889.88	322.88	33515.1
LK059	815.31	410.31	29868.5
LK060	799.38	424.38	33257.3
LK061	785.18	422.18	34048.3
LK062	1137.66	536.66	64557
LK063	1070.04	704.04	33665.5
LK064	1125.75	643.75	26553.3
LK065	1069.57	575.57	30306.4
LK066	982.59	521.59	24161
LK067	1103.74	643.74	29382.4
LK068	1117.02	621.02	26991.2
LK069	1070.36	676.36	27975.8
LK070	1126.84	703.84	23756.6
LK071	1160.15	705.15	26237.4
LK072	1063.78	642.78	24146
LK073	1120.68	675.68	26636.5
LK074	1054.29	633.29	26509.4
LK075	1113.19	609.19	29087
LK076	1238.69	735.69	35399.3
LK077	1048.23	625.23	29281.5
LK078	1077.8	611.8	23111.7
LK079	1071.42	615.42	29347.9
LK080	1152.19	663.19	28877.7
LK081	1019.68	575.68	26682.6
LK082	1326.31	774.31	29237.5
LK083	1161.53	661.53	33729.6
LK084	1133.21	673.21	25814.4
LK085	2450.58	1992.58	29820.1
LK086	1068.03	625.03	31652.3
LK087	1517.14	1027.14	60031.7
LK089	1690	1253	52565.3
LK091	1765.18	1358.18	70074.9
LK092	1746	1282	71008.9
LK093	1588.33	1216.33	61379.6
LK094	1672.23	1257.23	76117.6
LK095	1308.68	962.68	50515.7
LK097	1336.92	898.92	58485.7
LK098	1606.75	1173.75	52460.7
LK099	1556.85	1123.85	52254.8
LK100	1546.92	1096.92	57881.2
LK101	1349.34	928.34	48832.4
LK102	1600.63	1058.63	63184.1
LK103	1470.19	986.19	52376
LK104	756.83	328.83	26732.7
LK105	785.42	319.42	26454
LK106	765.94	338.94	27438
LK107	877.44	257.44	34145.3
LK108	785.98	238.98	29702.7
LK109	923.42	507.42	61463.6
LK110	1111.88	574.88	61840.4
LK111	1016.01	602.01	61718
LK112	1057.47	549.47	63611
LK113	875.74	500.74	52251.3
LK114	778.99	362.99	30984.3
LK115	709.14	286.14	28703.2
LK116	700.35	260.35	26453.8
LK117	702.14	270.14	28792.8
LK118	689.25	256.25	24957.5
LK119	749.68	274.68	29817.6
LK120	825.94	287.94	30445.5
LK121	801.33	331.33	28413.2
LK122	778.9	352.9	31400.9
LK123	803.86	353.86	29653.7
LK124	733	330	27817.8
LK125	742.68	292.68	28728.7
LK126	767.05	337.05	29079.9
LK127	753.81	297.81	27130.9
LK128	806.72	269.72	27720
LK129	707.31	267.31	29796.6
LK130	786.35	264.35	27642.8
LK131	846.04	294.04	29303
LK132	946.34	285.34	28613.7
LK133	1414.1	632.1	61016
LK135	1105.77	613.77	55345.3
LK136	1004.09	559.09	54736.5
LK137	1014.34	568.34	56562.6
LK138	1082.97	525.97	61146.8
LK139	1144.63	526.63	56807.2
LK140	1238.41	634.41	58439
LK141	1163.15	579.15	51121.4
LK142	966.31	484.31	46987.2
LK143	1077.16	524.16	59060
LK144	968.16	466.16	55504.3
LK145	1047.44	488.44	58852.2
LK146	1433.06	550.06	65732.9
LK147	1219.45	628.45	60215.4
LK148	1237.9	684.9	67281.3
LK149	1319.77	581.77	68990.7
LK150	1149.8	517.8	53456.4
LK151	1015.7	439.7	59959
LK152	763.66	224.66	31413.7
LK153	754.46	258.46	31911.3
LK154	847.53	311.53	29287
LK155	812.38	302.38	32423.3
LK156	1056.94	295.94	31022.1
LK157	741.22	277.22	30625.7
LK158	809.15	332.15	32296.3
LK159	942.92	248.92	23864.4
LK160	968.19	280.19	25134.2
LK161	689.91	287.91	30457.5
LK162	763.19	241.19	31354.2
LK163	741.79	221.79	32039.8
LK164	921.41	424.41	59700.2
LK165	1063.18	488.18	62256.3
LK166	841.12	327.12	31569.5
LK167	917.58	356.58	34268.4
LK168	1041.81	521.81	64475.9
LK169	941.4	465.4	57844.4
LK170	1016.62	556.62	65487.1
LK171	1072.1	549.1	63045.8
LK172	1095.65	585.65	68851.1
LK173	1185.78	673.78	66539.2
LK174	1060.92	604.92	60268.5
LK175	989.23	577.23	56848.2
LK176	1052.65	635.65	62427.9
LK178	1020.95	575.95	68923.9
LK179	1189.78	640.78	70400.6
LK180	1179.35	685.35	59256.4
LK181	1172.58	787.58	71213.5
LK182	1071.11	584.11	62019.8
LK183	1160.52	661.52	63858.5
LK184	1017.91	555.91	62823.7
LK185	995.79	567.79	59908.2
LK187	971.37	561.37	58782.3
LK188	937.59	511.59	57726.6
LK189	1155.49	630.49	69612.4
LK190	932.36	528.36	52827.2
LK191	811.74	380.74	30016.7
LK192	761.61	372.61	32919.4
LK193	758.09	379.09	29086.6
LK194	915.95	529.95	68946.6
LK195	913.58	546.58	67509.4
LK196	797.15	380.15	30511.8
LK198	1019.52	533.52	61079.2
LK199	1052.94	480.94	63305.9
LK200	941.31	445.31	59136.9

## Sheet: S6 Simulation A
Iteration	Length	Recurrent / Background	Donor	KCFtools				VarCall
				Observed	Recall	Precision	F1	Observed	Recall	Precision	F1
1	30233285	22569354	7663931	7653480	0.997332	0.998693	0.998012	8030000	1	0.954412	0.976674
2	29449492	24588779	4860713	4875920	0.999014	0.995897	0.997453	5580000	0.999184	0.870385	0.930348
3	27958034	24471192	3486842	3482040	0.997101	0.998475	0.997787	4295000	0.996647	0.809116	0.893144
4	28351497	26635999	1715498	1731200	0.998772	0.989711	0.994221	2390000	0.996795	0.715481	0.833029
5	27576019	21627897	5948122	5922400	0.994836	0.999156	0.996991	6925000	0.99466	0.854348	0.91918
6	29762722	27111182	2651540	2648680	0.998922	1	0.999461	2685000	1	0.987538	0.99373
7	29846292	23201518	6644774	6626680	0.997277	1	0.998637	7265000	0.999354	0.914037	0.954794
8	27550436	24949018	2601418	2599200	0.995304	0.996152	0.995728	3230000	0.99092	0.798079	0.884106
9	28313511	26854425	1459086	1463280	0.999425	0.996559	0.99799	1820000	0.99693	0.799234	0.887202
10	27525367	23329254	4196113	4206280	0.998849	0.996433	0.997639	5020000	0.999452	0.835421	0.910105

## Sheet: S7 Simulation B
Type	Analysis	Iteration	Chromosome	Start	End	Length
Introgression	Expected	1	NC_068333.1	4496039	7488443	2992405			Donor	NC_068333.1
Introgression	Expected	1	NC_068333.1	11371001	14188449	2817449			Background (recurrent)	NC_089042.1
Introgression	Expected	1	NC_068333.1	18138301	19992377	1854077
Introgression	Expected	2	NC_068333.1	5991037	8414820	2423784
Introgression	Expected	2	NC_068333.1	13400575	15837503	2436929
Introgression	Expected	3	NC_068333.1	5853109	8290487	2437379
Introgression	Expected	3	NC_068333.1	20045203	21094665	1049463
Introgression	Expected	4	NC_068333.1	9119333	10834830	1715498
Introgression	Expected	5	NC_068333.1	2627770	4879550	2251781
Introgression	Expected	5	NC_068333.1	13472430	16059239	2586810
Introgression	Expected	5	NC_068333.1	21208040	22317570	1109531
Introgression	Expected	6	NC_068333.1	10785651	13437190	2651540
Introgression	Expected	7	NC_068333.1	1285824	3453393	2167570
Introgression	Expected	7	NC_068333.1	6632324	8521768	1889445
Introgression	Expected	7	NC_068333.1	10284886	12872644	2587759
Introgression	Expected	8	NC_068333.1	3771379	5122441	1351063
Introgression	Expected	8	NC_068333.1	15080407	16330761	1250355
Introgression	Expected	9	NC_068333.1	17810521	19269606	1459086
Introgression	Expected	10	NC_068333.1	1663775	3154843	1491069
Introgression	Expected	10	NC_068333.1	19253927	21958970	2705044
Introgression	KCFtools	1	NC_068333.1	4498720	7479720	2981000
Introgression	KCFtools	1	NC_068333.1	11373280	14185640	2812360
Introgression	KCFtools	1	NC_068333.1	15792640	15797640	5000
Introgression	KCFtools	1	NC_068333.1	18138720	19988840	1850120
Introgression	KCFtools	1	NC_068333.1	24189920	24194920	5000
Introgression	KCFtools	2	NC_068333.1	5991680	8412200	2420520
Introgression	KCFtools	2	NC_068333.1	10321760	10326760	5000
Introgression	KCFtools	2	NC_068333.1	13401920	15837320	2435400
Introgression	KCFtools	2	NC_068333.1	19929280	19934280	5000
Introgression	KCFtools	2	NC_068333.1	22920160	22925160	5000
Introgression	KCFtools	2	NC_068333.1	24184960	24189960	5000
Introgression	KCFtools	3	NC_068333.1	5852800	8288200	2435400
Introgression	KCFtools	3	NC_068333.1	19929280	19934280	5000
Introgression	KCFtools	3	NC_068333.1	20048320	21089960	1041640
Introgression	KCFtools	4	NC_068333.1	79360	84360	5000
Introgression	KCFtools	4	NC_068333.1	2633760	2638760	5000
Introgression	KCFtools	4	NC_068333.1	9121440	10837640	1716200
Introgression	KCFtools	4	NC_068333.1	24184960	24189960	5000
Introgression	KCFtools	5	NC_068333.1	2628800	4870760	2241960
Introgression	KCFtools	5	NC_068333.1	13476320	16055560	2579240
Introgression	KCFtools	5	NC_068333.1	21208960	22305160	1096200
Introgression	KCFtools	5	NC_068333.1	24775200	24780200	5000
Introgression	KCFtools	6	NC_068333.1	10788000	13436680	2648680
Introgression	KCFtools	7	NC_068333.1	1289600	3452200	2162600
Introgression	KCFtools	7	NC_068333.1	6636480	8521320	1884840
Introgression	KCFtools	7	NC_068333.1	10287040	12866280	2579240
Introgression	KCFtools	8	NC_068333.1	3774560	5118760	1344200
Introgression	KCFtools	8	NC_068333.1	15083360	16328360	1245000
Introgression	KCFtools	8	NC_068333.1	19929280	19934280	5000
Introgression	KCFtools	8	NC_068333.1	24184960	24189960	5000
Introgression	KCFtools	9	NC_068333.1	10321760	10326760	5000
Introgression	KCFtools	9	NC_068333.1	17811360	19269640	1458280
Introgression	KCFtools	10	NC_068333.1	79360	84360	5000
Introgression	KCFtools	10	NC_068333.1	1666560	3154600	1488040
Introgression	KCFtools	10	NC_068333.1	10321760	10326760	5000
Introgression	KCFtools	10	NC_068333.1	15792640	15797640	5000
Introgression	KCFtools	10	NC_068333.1	19254720	21957960	2703240
Introgression	VarCall	1	NC_068333.1	4495001	7500000	3005000
Introgression	VarCall	1	NC_068333.1	11090001	11120000	30000
Introgression	VarCall	1	NC_068333.1	11310001	11330000	20000
Introgression	VarCall	1	NC_068333.1	11370001	14200000	2830000
Introgression	VarCall	1	NC_068333.1	18020001	18040000	20000
Introgression	VarCall	1	NC_068333.1	18090001	18110000	20000
Introgression	VarCall	1	NC_068333.1	18125001	20000000	1875000
Introgression	VarCall	1	NC_068333.1	23025001	23045000	20000
Introgression	VarCall	1	NC_068333.1	23120001	23175000	55000
Introgression	VarCall	1	NC_068333.1	23500001	23525000	25000
Introgression	VarCall	1	NC_068333.1	23685001	23710000	25000
Introgression	VarCall	1	NC_068333.1	23850001	23895000	45000
Introgression	VarCall	1	NC_068333.1	25290001	25330000	40000
Introgression	VarCall	1	NC_068333.1	25380001	25400000	20000
Introgression	VarCall	10	NC_068333.1	1665001	3170000	1505000
Introgression	VarCall	10	NC_068333.1	4175001	4200000	25000
Introgression	VarCall	10	NC_068333.1	4230001	4255000	25000
Introgression	VarCall	10	NC_068333.1	4900001	4930000	30000
Introgression	VarCall	10	NC_068333.1	5365001	5385000	20000
Introgression	VarCall	10	NC_068333.1	5485001	5505000	20000
Introgression	VarCall	10	NC_068333.1	5640001	5660000	20000
Introgression	VarCall	10	NC_068333.1	11630001	11655000	25000
Introgression	VarCall	10	NC_068333.1	11710001	11730000	20000
Introgression	VarCall	10	NC_068333.1	12115001	12135000	20000
Introgression	VarCall	10	NC_068333.1	12140001	12165000	25000
Introgression	VarCall	10	NC_068333.1	12200001	12235000	35000
Introgression	VarCall	10	NC_068333.1	12305001	12325000	20000
Introgression	VarCall	10	NC_068333.1	12465001	12495000	30000
Introgression	VarCall	10	NC_068333.1	12560001	12580000	20000
Introgression	VarCall	10	NC_068333.1	12585001	12645000	60000
Introgression	VarCall	10	NC_068333.1	12715001	12795000	80000
Introgression	VarCall	10	NC_068333.1	12840001	12860000	20000
Introgression	VarCall	10	NC_068333.1	12900001	12940000	40000
Introgression	VarCall	10	NC_068333.1	12985001	13035000	50000
Introgression	VarCall	10	NC_068333.1	13075001	13095000	20000
Introgression	VarCall	10	NC_068333.1	13185001	13220000	35000
Introgression	VarCall	10	NC_068333.1	13605001	13635000	30000
Introgression	VarCall	10	NC_068333.1	13785001	13810000	25000
Introgression	VarCall	10	NC_068333.1	14040001	14085000	45000
Introgression	VarCall	10	NC_068333.1	14270001	14290000	20000
Introgression	VarCall	10	NC_068333.1	14415001	14435000	20000
Introgression	VarCall	10	NC_068333.1	19255001	21970000	2715000
Introgression	VarCall	10	NC_068333.1	25380001	25400000	20000
Introgression	VarCall	2	NC_068333.1	1165001	1195000	30000
Introgression	VarCall	2	NC_068333.1	1495001	1560000	65000
Introgression	VarCall	2	NC_068333.1	1610001	1630000	20000
Introgression	VarCall	2	NC_068333.1	1875001	1935000	60000
Introgression	VarCall	2	NC_068333.1	2020001	2050000	30000
Introgression	VarCall	2	NC_068333.1	2060001	2090000	30000
Introgression	VarCall	2	NC_068333.1	2145001	2175000	30000
Introgression	VarCall	2	NC_068333.1	2265001	2285000	20000
Introgression	VarCall	2	NC_068333.1	2340001	2365000	25000
Introgression	VarCall	2	NC_068333.1	5265001	5325000	60000
Introgression	VarCall	2	NC_068333.1	5995001	8440000	2445000
Introgression	VarCall	2	NC_068333.1	8445001	8515000	70000
Introgression	VarCall	2	NC_068333.1	8520001	8540000	20000
Introgression	VarCall	2	NC_068333.1	8785001	8805000	20000
Introgression	VarCall	2	NC_068333.1	8815001	8845000	30000
Introgression	VarCall	2	NC_068333.1	9390001	9410000	20000
Introgression	VarCall	2	NC_068333.1	9745001	9805000	60000
Introgression	VarCall	2	NC_068333.1	9915001	9955000	40000
Introgression	VarCall	2	NC_068333.1	10110001	10145000	35000
Introgression	VarCall	2	NC_068333.1	13400001	15850000	2450000
Introgression	VarCall	2	NC_068333.1	25380001	25400000	20000
Introgression	VarCall	3	NC_068333.1	5855001	8305000	2450000
Introgression	VarCall	3	NC_068333.1	8330001	8365000	35000
Introgression	VarCall	3	NC_068333.1	8385001	8405000	20000
Introgression	VarCall	3	NC_068333.1	8445001	8465000	20000
Introgression	VarCall	3	NC_068333.1	8470001	8515000	45000
Introgression	VarCall	3	NC_068333.1	8590001	8610000	20000
Introgression	VarCall	3	NC_068333.1	8710001	8730000	20000
Introgression	VarCall	3	NC_068333.1	8815001	8840000	25000
Introgression	VarCall	3	NC_068333.1	18145001	18205000	60000
Introgression	VarCall	3	NC_068333.1	18250001	18290000	40000
Introgression	VarCall	3	NC_068333.1	18305001	18340000	35000
Introgression	VarCall	3	NC_068333.1	18440001	18540000	100000
Introgression	VarCall	3	NC_068333.1	18620001	18675000	55000
Introgression	VarCall	3	NC_068333.1	18720001	18770000	50000
Introgression	VarCall	3	NC_068333.1	18790001	18835000	45000
Introgression	VarCall	3	NC_068333.1	18850001	18905000	55000
Introgression	VarCall	3	NC_068333.1	18955001	18980000	25000
Introgression	VarCall	3	NC_068333.1	19015001	19050000	35000
Introgression	VarCall	3	NC_068333.1	19125001	19160000	35000
Introgression	VarCall	3	NC_068333.1	19250001	19300000	50000
Introgression	VarCall	3	NC_068333.1	20055001	21110000	1055000
Introgression	VarCall	3	NC_068333.1	25380001	25400000	20000
Introgression	VarCall	4	NC_068333.1	4515001	4535000	20000
Introgression	VarCall	4	NC_068333.1	5300001	5325000	25000
Introgression	VarCall	4	NC_068333.1	9120001	10830000	1710000
Introgression	VarCall	4	NC_068333.1	11090001	11120000	30000
Introgression	VarCall	4	NC_068333.1	11190001	11235000	45000
Introgression	VarCall	4	NC_068333.1	11255001	11275000	20000
Introgression	VarCall	4	NC_068333.1	11310001	11330000	20000
Introgression	VarCall	4	NC_068333.1	11460001	11505000	45000
Introgression	VarCall	4	NC_068333.1	11710001	11730000	20000
Introgression	VarCall	4	NC_068333.1	11765001	11870000	105000
Introgression	VarCall	4	NC_068333.1	11975001	12035000	60000
Introgression	VarCall	4	NC_068333.1	12115001	12160000	45000
Introgression	VarCall	4	NC_068333.1	12200001	12220000	20000
Introgression	VarCall	4	NC_068333.1	12265001	12285000	20000
Introgression	VarCall	4	NC_068333.1	12500001	12520000	20000
Introgression	VarCall	4	NC_068333.1	12550001	12580000	30000
Introgression	VarCall	4	NC_068333.1	12585001	12685000	100000
Introgression	VarCall	4	NC_068333.1	12700001	12735000	35000
Introgression	VarCall	4	NC_068333.1	25380001	25400000	20000
Introgression	VarCall	5	NC_068333.1	2640001	4940000	2300000
Introgression	VarCall	5	NC_068333.1	5075001	5095000	20000
Introgression	VarCall	5	NC_068333.1	5365001	5385000	20000
Introgression	VarCall	5	NC_068333.1	5615001	5645000	30000
Introgression	VarCall	5	NC_068333.1	5690001	5740000	50000
Introgression	VarCall	5	NC_068333.1	5820001	5840000	20000
Introgression	VarCall	5	NC_068333.1	5965001	5985000	20000
Introgression	VarCall	5	NC_068333.1	6135001	6170000	35000
Introgression	VarCall	5	NC_068333.1	6180001	6200000	20000
Introgression	VarCall	5	NC_068333.1	7850001	7890000	40000
Introgression	VarCall	5	NC_068333.1	8090001	8115000	25000
Introgression	VarCall	5	NC_068333.1	8285001	8305000	20000
Introgression	VarCall	5	NC_068333.1	8355001	8380000	25000
Introgression	VarCall	5	NC_068333.1	8470001	8490000	20000
Introgression	VarCall	5	NC_068333.1	8495001	8515000	20000
Introgression	VarCall	5	NC_068333.1	8590001	8610000	20000
Introgression	VarCall	5	NC_068333.1	8810001	8830000	20000
Introgression	VarCall	5	NC_068333.1	9140001	9160000	20000
Introgression	VarCall	5	NC_068333.1	9390001	9410000	20000
Introgression	VarCall	5	NC_068333.1	9740001	9805000	65000
Introgression	VarCall	5	NC_068333.1	9915001	9935000	20000
Introgression	VarCall	5	NC_068333.1	10105001	10155000	50000
Introgression	VarCall	5	NC_068333.1	10240001	10265000	25000
Introgression	VarCall	5	NC_068333.1	13490001	16075000	2585000
Introgression	VarCall	5	NC_068333.1	21210001	22335000	1125000
Introgression	VarCall	5	NC_068333.1	22585001	22615000	30000
Introgression	VarCall	5	NC_068333.1	22715001	22775000	60000
Introgression	VarCall	5	NC_068333.1	22855001	22930000	75000
Introgression	VarCall	5	NC_068333.1	22995001	23025000	30000
Introgression	VarCall	5	NC_068333.1	23140001	23185000	45000
Introgression	VarCall	5	NC_068333.1	23285001	23335000	50000
Introgression	VarCall	5	NC_068333.1	25380001	25400000	20000
Introgression	VarCall	6	NC_068333.1	10785001	13450000	2665000
Introgression	VarCall	6	NC_068333.1	25380001	25400000	20000
Introgression	VarCall	7	NC_068333.1	1290001	3470000	2180000
Introgression	VarCall	7	NC_068333.1	5300001	5325000	25000
Introgression	VarCall	7	NC_068333.1	6630001	8540000	1910000
Introgression	VarCall	7	NC_068333.1	10285001	12935000	2650000
Introgression	VarCall	7	NC_068333.1	13015001	13035000	20000
Introgression	VarCall	7	NC_068333.1	13240001	13290000	50000
Introgression	VarCall	7	NC_068333.1	13380001	13400000	20000
Introgression	VarCall	7	NC_068333.1	13770001	13790000	20000
Introgression	VarCall	7	NC_068333.1	18020001	18040000	20000
Introgression	VarCall	7	NC_068333.1	18090001	18110000	20000
Introgression	VarCall	7	NC_068333.1	18125001	18165000	40000
Introgression	VarCall	7	NC_068333.1	18245001	18290000	45000
Introgression	VarCall	7	NC_068333.1	18410001	18435000	25000
Introgression	VarCall	7	NC_068333.1	18465001	18550000	85000
Introgression	VarCall	7	NC_068333.1	18580001	18605000	25000
Introgression	VarCall	7	NC_068333.1	18610001	18675000	65000
Introgression	VarCall	7	NC_068333.1	18720001	18765000	45000
Introgression	VarCall	7	NC_068333.1	25380001	25400000	20000
Introgression	VarCall	8	NC_068333.1	1380001	1415000	35000
Introgression	VarCall	8	NC_068333.1	1480001	1560000	80000
Introgression	VarCall	8	NC_068333.1	1595001	1620000	25000
Introgression	VarCall	8	NC_068333.1	1875001	1920000	45000
Introgression	VarCall	8	NC_068333.1	2020001	2050000	30000
Introgression	VarCall	8	NC_068333.1	2355001	2410000	55000
Introgression	VarCall	8	NC_068333.1	2475001	2520000	45000
Introgression	VarCall	8	NC_068333.1	2530001	2575000	45000
Introgression	VarCall	8	NC_068333.1	2710001	2740000	30000
Introgression	VarCall	8	NC_068333.1	3795001	5140000	1345000
Introgression	VarCall	8	NC_068333.1	5300001	5325000	25000
Introgression	VarCall	8	NC_068333.1	14055001	14095000	40000
Introgression	VarCall	8	NC_068333.1	14270001	14305000	35000
Introgression	VarCall	8	NC_068333.1	14365001	14415000	50000
Introgression	VarCall	8	NC_068333.1	14895001	14915000	20000
Introgression	VarCall	8	NC_068333.1	15080001	16345000	1265000
Introgression	VarCall	8	NC_068333.1	25290001	25330000	40000
Introgression	VarCall	8	NC_068333.1	25380001	25400000	20000
Introgression	VarCall	9	NC_068333.1	17815001	19285000	1470000
Introgression	VarCall	9	NC_068333.1	20275001	20300000	25000
Introgression	VarCall	9	NC_068333.1	20335001	20375000	40000
Introgression	VarCall	9	NC_068333.1	20465001	20500000	35000
Introgression	VarCall	9	NC_068333.1	20685001	20710000	25000
Introgression	VarCall	9	NC_068333.1	20745001	20795000	50000
Introgression	VarCall	9	NC_068333.1	20825001	20845000	20000
Introgression	VarCall	9	NC_068333.1	20980001	21055000	75000
Introgression	VarCall	9	NC_068333.1	21075001	21110000	35000
Introgression	VarCall	9	NC_068333.1	21185001	21210000	25000
Introgression	VarCall	9	NC_068333.1	25380001	25400000	20000
Variable Region	Expected	1	NC_089042.1	13412554	15670635	2258082
Variable Region	Expected	1	NC_089042.1	20231162	22558493	2327332
Variable Region	Expected	1	NC_089042.1	25928205	27378910	1450706
Variable Region	Expected	2	NC_089042.1	908445	2992053	2083609
Variable Region	Expected	2	NC_089042.1	10331020	12264105	1933086
Variable Region	Expected	3	NC_089042.1	8639657	11306181	2666525
Variable Region	Expected	3	NC_089042.1	20635709	22103465	1467757
Variable Region	Expected	4	NC_089042.1	13210268	15179742	1969475
Variable Region	Expected	5	NC_089042.1	5525685	7715444	2189760
Variable Region	Expected	5	NC_089042.1	9745373	12682538	2937166
Variable Region	Expected	5	NC_089042.1	24749857	26600507	1850651
Variable Region	Expected	6	NC_089042.1	12976754	14471045	1494292
Variable Region	Expected	7	NC_089042.1	7679072	10557134	2878063
Variable Region	Expected	7	NC_089042.1	15025563	16474070	1448508
Variable Region	Expected	7	NC_089042.1	20391972	21469356	1077385
Variable Region	Expected	8	NC_089042.1	1409790	3378897	1969108
Variable Region	Expected	8	NC_089042.1	16103719	17791066	1687348
Variable Region	Expected	9	NC_089042.1	22569636	24320684	1751049
Variable Region	Expected	10	NC_089042.1	4477231	6909037	2431807
Variable Region	Expected	10	NC_089042.1	14270693	17115105	2844413
Variable Region	KCFtools	1	NC_089042.1	13064640	13069640	5000
Variable Region	KCFtools	1	NC_089042.1	13411840	15668680	2256840
Variable Region	KCFtools	1	NC_089042.1	20226880	22558120	2331240
Variable Region	KCFtools	1	NC_089042.1	25925920	27379240	1453320
Variable Region	KCFtools	2	NC_089042.1	907680	2995880	2088200
Variable Region	KCFtools	2	NC_089042.1	10331680	12266120	1934440
Variable Region	KCFtools	3	NC_089042.1	8640320	11303880	2663560
Variable Region	KCFtools	3	NC_089042.1	12851360	12856360	5000
Variable Region	KCFtools	3	NC_089042.1	20633600	22106760	1473160
Variable Region	KCFtools	4	NC_089042.1	13208480	15182600	1974120
Variable Region	KCFtools	5	NC_089042.1	5525440	7717800	2192360
Variable Region	KCFtools	5	NC_089042.1	9741440	12682760	2941320
Variable Region	KCFtools	5	NC_089042.1	24750400	26600520	1850120
Variable Region	KCFtools	6	NC_089042.1	12975360	14468360	1493000
Variable Region	KCFtools	6	NC_089042.1	23093760	23098760	5000
Variable Region	KCFtools	7	NC_089042.1	7683040	10559880	2876840
Variable Region	KCFtools	7	NC_089042.1	15023840	16477160	1453320
Variable Region	KCFtools	7	NC_089042.1	20390560	21471880	1081320
Variable Region	KCFtools	8	NC_089042.1	1408640	3382760	1974120
Variable Region	KCFtools	8	NC_089042.1	16105120	17791560	1686440
Variable Region	KCFtools	9	NC_089042.1	22568000	24323880	1755880
Variable Region	KCFtools	10	NC_089042.1	4473920	6909320	2435400
Variable Region	KCFtools	10	NC_089042.1	14269920	17117000	2847080
Variable Region	VarCall	1	NC_089042.1	6885001	6920000	35000
Variable Region	VarCall	1	NC_089042.1	7395001	7430000	35000
Variable Region	VarCall	1	NC_089042.1	8610001	8630000	20000
Variable Region	VarCall	1	NC_089042.1	8870001	8890000	20000
Variable Region	VarCall	1	NC_089042.1	8895001	8935000	40000
Variable Region	VarCall	1	NC_089042.1	9120001	9220000	100000
Variable Region	VarCall	1	NC_089042.1	9260001	9300000	40000
Variable Region	VarCall	1	NC_089042.1	13490001	13575000	85000
Variable Region	VarCall	1	NC_089042.1	13585001	15755000	2170000
Variable Region	VarCall	1	NC_089042.1	16900001	16920000	20000
Variable Region	VarCall	1	NC_089042.1	20305001	20465000	160000
Variable Region	VarCall	1	NC_089042.1	20495001	20525000	30000
Variable Region	VarCall	1	NC_089042.1	20645001	20725000	80000
Variable Region	VarCall	1	NC_089042.1	20760001	22600000	1840000
Variable Region	VarCall	1	NC_089042.1	22650001	22695000	45000
Variable Region	VarCall	1	NC_089042.1	25930001	26015000	85000
Variable Region	VarCall	1	NC_089042.1	26030001	26135000	105000
Variable Region	VarCall	1	NC_089042.1	26375001	26620000	245000
Variable Region	VarCall	1	NC_089042.1	26630001	27380000	750000
Variable Region	VarCall	10	NC_089042.1	2340001	2410000	70000
Variable Region	VarCall	10	NC_089042.1	2450001	2480000	30000
Variable Region	VarCall	10	NC_089042.1	2900001	3010000	110000
Variable Region	VarCall	10	NC_089042.1	3330001	3445000	115000
Variable Region	VarCall	10	NC_089042.1	4510001	6280000	1770000
Variable Region	VarCall	10	NC_089042.1	6350001	6645000	295000
Variable Region	VarCall	10	NC_089042.1	6675001	6840000	165000
Variable Region	VarCall	10	NC_089042.1	14320001	14625000	305000
Variable Region	VarCall	10	NC_089042.1	14710001	14865000	155000
Variable Region	VarCall	10	NC_089042.1	14990001	15785000	795000
Variable Region	VarCall	10	NC_089042.1	15950001	17110000	1160000
Variable Region	VarCall	10	NC_089042.1	22015001	22070000	55000
Variable Region	VarCall	10	NC_089042.1	22285001	22310000	25000
Variable Region	VarCall	10	NC_089042.1	22420001	22460000	40000
Variable Region	VarCall	10	NC_089042.1	22620001	22660000	40000
Variable Region	VarCall	10	NC_089042.1	24520001	24715000	195000
Variable Region	VarCall	2	NC_089042.1	970001	1630000	660000
Variable Region	VarCall	2	NC_089042.1	1675001	1740000	65000
Variable Region	VarCall	2	NC_089042.1	1770001	1885000	115000
Variable Region	VarCall	2	NC_089042.1	1950001	1985000	35000
Variable Region	VarCall	2	NC_089042.1	2005001	2060000	55000
Variable Region	VarCall	2	NC_089042.1	2215001	2315000	100000
Variable Region	VarCall	2	NC_089042.1	2410001	2945000	535000
Variable Region	VarCall	2	NC_089042.1	7820001	7860000	40000
Variable Region	VarCall	2	NC_089042.1	10080001	10100000	20000
Variable Region	VarCall	2	NC_089042.1	10330001	10720000	390000
Variable Region	VarCall	2	NC_089042.1	10790001	10850000	60000
Variable Region	VarCall	2	NC_089042.1	10900001	11110000	210000
Variable Region	VarCall	2	NC_089042.1	11165001	11415000	250000
Variable Region	VarCall	2	NC_089042.1	11425001	11470000	45000
Variable Region	VarCall	2	NC_089042.1	11560001	11600000	40000
Variable Region	VarCall	2	NC_089042.1	11620001	11680000	60000
Variable Region	VarCall	2	NC_089042.1	11710001	11965000	255000
Variable Region	VarCall	2	NC_089042.1	11975001	12000000	25000
Variable Region	VarCall	2	NC_089042.1	12070001	12120000	50000
Variable Region	VarCall	2	NC_089042.1	12145001	12330000	185000
Variable Region	VarCall	2	NC_089042.1	17035001	17065000	30000
Variable Region	VarCall	2	NC_089042.1	17395001	17435000	40000
Variable Region	VarCall	2	NC_089042.1	17580001	17680000	100000
Variable Region	VarCall	2	NC_089042.1	17820001	17875000	55000
Variable Region	VarCall	3	NC_089042.1	7860001	7885000	25000
Variable Region	VarCall	3	NC_089042.1	7930001	7950000	20000
Variable Region	VarCall	3	NC_089042.1	8635001	10395000	1760000
Variable Region	VarCall	3	NC_089042.1	10405001	10480000	75000
Variable Region	VarCall	3	NC_089042.1	10580001	10670000	90000
Variable Region	VarCall	3	NC_089042.1	10725001	10755000	30000
Variable Region	VarCall	3	NC_089042.1	10790001	10865000	75000
Variable Region	VarCall	3	NC_089042.1	10900001	10920000	20000
Variable Region	VarCall	3	NC_089042.1	10945001	10980000	35000
Variable Region	VarCall	3	NC_089042.1	11030001	11330000	300000
Variable Region	VarCall	3	NC_089042.1	20645001	20820000	175000
Variable Region	VarCall	3	NC_089042.1	20885001	21250000	365000
Variable Region	VarCall	3	NC_089042.1	21285001	21475000	190000
Variable Region	VarCall	3	NC_089042.1	21505001	21525000	20000
Variable Region	VarCall	3	NC_089042.1	21760001	21805000	45000
Variable Region	VarCall	3	NC_089042.1	21850001	21890000	40000
Variable Region	VarCall	3	NC_089042.1	21900001	22120000	220000
Variable Region	VarCall	3	NC_089042.1	22900001	22930000	30000
Variable Region	VarCall	3	NC_089042.1	23185001	23250000	65000
Variable Region	VarCall	3	NC_089042.1	24035001	24080000	45000
Variable Region	VarCall	4	NC_089042.1	11075001	11160000	85000
Variable Region	VarCall	4	NC_089042.1	11440001	11485000	45000
Variable Region	VarCall	4	NC_089042.1	11775001	11875000	100000
Variable Region	VarCall	4	NC_089042.1	12005001	12080000	75000
Variable Region	VarCall	4	NC_089042.1	12175001	12275000	100000
Variable Region	VarCall	4	NC_089042.1	12495001	12525000	30000
Variable Region	VarCall	4	NC_089042.1	13285001	13455000	170000
Variable Region	VarCall	4	NC_089042.1	13480001	13645000	165000
Variable Region	VarCall	4	NC_089042.1	13670001	13760000	90000
Variable Region	VarCall	4	NC_089042.1	13865001	14675000	810000
Variable Region	VarCall	4	NC_089042.1	14710001	14830000	120000
Variable Region	VarCall	4	NC_089042.1	14985001	15190000	205000
Variable Region	VarCall	5	NC_089042.1	3420001	3450000	30000
Variable Region	VarCall	5	NC_089042.1	3510001	3555000	45000
Variable Region	VarCall	5	NC_089042.1	3785001	3865000	80000
Variable Region	VarCall	5	NC_089042.1	5020001	5040000	20000
Variable Region	VarCall	5	NC_089042.1	5170001	5225000	55000
Variable Region	VarCall	5	NC_089042.1	5525001	6105000	580000
Variable Region	VarCall	5	NC_089042.1	6120001	7210000	1090000
Variable Region	VarCall	5	NC_089042.1	7215001	7535000	320000
Variable Region	VarCall	5	NC_089042.1	7585001	7730000	145000
Variable Region	VarCall	5	NC_089042.1	9760001	9940000	180000
Variable Region	VarCall	5	NC_089042.1	9950001	9985000	35000
Variable Region	VarCall	5	NC_089042.1	9990001	10365000	375000
Variable Region	VarCall	5	NC_089042.1	10395001	10450000	55000
Variable Region	VarCall	5	NC_089042.1	10470001	10620000	150000
Variable Region	VarCall	5	NC_089042.1	10785001	10825000	40000
Variable Region	VarCall	5	NC_089042.1	10900001	10975000	75000
Variable Region	VarCall	5	NC_089042.1	11010001	11130000	120000
Variable Region	VarCall	5	NC_089042.1	11165001	11425000	260000
Variable Region	VarCall	5	NC_089042.1	11430001	11460000	30000
Variable Region	VarCall	5	NC_089042.1	11560001	11595000	35000
Variable Region	VarCall	5	NC_089042.1	11720001	12005000	285000
Variable Region	VarCall	5	NC_089042.1	12070001	12115000	45000
Variable Region	VarCall	5	NC_089042.1	12155001	12340000	185000
Variable Region	VarCall	5	NC_089042.1	12380001	12475000	95000
Variable Region	VarCall	5	NC_089042.1	12480001	12600000	120000
Variable Region	VarCall	5	NC_089042.1	12605001	12695000	90000
Variable Region	VarCall	5	NC_089042.1	17045001	17070000	25000
Variable Region	VarCall	5	NC_089042.1	17155001	17190000	35000
Variable Region	VarCall	5	NC_089042.1	24275001	24305000	30000
Variable Region	VarCall	5	NC_089042.1	24375001	24510000	135000
Variable Region	VarCall	5	NC_089042.1	24720001	25440000	720000
Variable Region	VarCall	5	NC_089042.1	25520001	25540000	20000
Variable Region	VarCall	5	NC_089042.1	25650001	25885000	235000
Variable Region	VarCall	5	NC_089042.1	25930001	26185000	255000
Variable Region	VarCall	5	NC_089042.1	26480001	26515000	35000
Variable Region	VarCall	6	NC_089042.1	13000001	14500000	1500000
Variable Region	VarCall	6	NC_089042.1	14580001	14625000	45000
Variable Region	VarCall	6	NC_089042.1	15160001	15230000	70000
Variable Region	VarCall	6	NC_089042.1	15440001	15505000	65000
Variable Region	VarCall	6	NC_089042.1	16240001	16260000	20000
Variable Region	VarCall	7	NC_089042.1	2040001	2070000	30000
Variable Region	VarCall	7	NC_089042.1	2135001	2220000	85000
Variable Region	VarCall	7	NC_089042.1	3385001	3450000	65000
Variable Region	VarCall	7	NC_089042.1	3960001	3990000	30000
Variable Region	VarCall	7	NC_089042.1	7685001	7885000	200000
Variable Region	VarCall	7	NC_089042.1	7935001	8050000	115000
Variable Region	VarCall	7	NC_089042.1	8065001	10570000	2505000
Variable Region	VarCall	7	NC_089042.1	12590001	12680000	90000
Variable Region	VarCall	7	NC_089042.1	12870001	12920000	50000
Variable Region	VarCall	7	NC_089042.1	13165001	13210000	45000
Variable Region	VarCall	7	NC_089042.1	13650001	13685000	35000
Variable Region	VarCall	7	NC_089042.1	13720001	13805000	85000
Variable Region	VarCall	7	NC_089042.1	15025001	15590000	565000
Variable Region	VarCall	7	NC_089042.1	15610001	15825000	215000
Variable Region	VarCall	7	NC_089042.1	15910001	16485000	575000
Variable Region	VarCall	7	NC_089042.1	20605001	20820000	215000
Variable Region	VarCall	7	NC_089042.1	20830001	20895000	65000
Variable Region	VarCall	7	NC_089042.1	20905001	21165000	260000
Variable Region	VarCall	7	NC_089042.1	21195001	21435000	240000
Variable Region	VarCall	8	NC_089042.1	1500001	1630000	130000
Variable Region	VarCall	8	NC_089042.1	1705001	1895000	190000
Variable Region	VarCall	8	NC_089042.1	2130001	3090000	960000
Variable Region	VarCall	8	NC_089042.1	3135001	3305000	170000
Variable Region	VarCall	8	NC_089042.1	3345001	3385000	40000
Variable Region	VarCall	8	NC_089042.1	5215001	5265000	50000
Variable Region	VarCall	8	NC_089042.1	5430001	5485000	55000
Variable Region	VarCall	8	NC_089042.1	5495001	5515000	20000
Variable Region	VarCall	8	NC_089042.1	16185001	16245000	60000
Variable Region	VarCall	8	NC_089042.1	16255001	16720000	465000
Variable Region	VarCall	8	NC_089042.1	16810001	17230000	420000
Variable Region	VarCall	8	NC_089042.1	17270001	17295000	25000
Variable Region	VarCall	8	NC_089042.1	17320001	17370000	50000
Variable Region	VarCall	8	NC_089042.1	17390001	17840000	450000
Variable Region	VarCall	8	NC_089042.1	17965001	17985000	20000
Variable Region	VarCall	8	NC_089042.1	18305001	18345000	40000
Variable Region	VarCall	8	NC_089042.1	18420001	18460000	40000
Variable Region	VarCall	8	NC_089042.1	18680001	18700000	20000
Variable Region	VarCall	9	NC_089042.1	20625001	20650000	25000
Variable Region	VarCall	9	NC_089042.1	20710001	20750000	40000
Variable Region	VarCall	9	NC_089042.1	21275001	21340000	65000
Variable Region	VarCall	9	NC_089042.1	21705001	21765000	60000
Variable Region	VarCall	9	NC_089042.1	22630001	22875000	245000
Variable Region	VarCall	9	NC_089042.1	22995001	23060000	65000
Variable Region	VarCall	9	NC_089042.1	23100001	23150000	50000
Variable Region	VarCall	9	NC_089042.1	23235001	23285000	50000
Variable Region	VarCall	9	NC_089042.1	23400001	24330000	930000
